# Supplementary material for: Tetra­kis(μ-2-phen­oxy­propionato)-κ3 O,O′:O′;κ3 O:O,O′,κ4 O:O′-bis­[(1,10-phenanthroline-κ2 N,N′)(2-phen­oxy­propionato-κ2 O,O′)dysprosium(III)]
Source: Acta Crystallogr Sect E Struct Rep Online. 2011 Aug 31;67(Pt 9):m1320. doi: 10.1107/S1600536811034696 (PMC3200901; doi:10.1107/S1600536811034696)
Supplement: Supplementary file 2 [file e-67-m1320-Isup2.hkl]

# 
# h,k,l, Fc-squared, Fo-squared, sigma(Fo-squared) and status flag 
# 
data_I
_shelx_title ' j in P2(1)/n                New: P21/c' 
_shelx_refln_list_code          4 
_shelx_F_calc_maximum      437.26 
_exptl_crystal_F_000      1683.68 
_reflns_d_resolution_high  0.8409 
 
loop_ 
 _symmetry_equiv_pos_as_xyz 
 'x, y, z' 
 '-x, y+1/2, -z+1/2' 
 '-x, -y, -z' 
 'x, -y-1/2, z-1/2' 
 
_cell_length_a    11.4738 
_cell_length_b    25.8057 
_cell_length_c    13.8525 
_cell_angle_alpha  90.000 
_cell_angle_beta  120.657 
_cell_angle_gamma  90.000 
 
_shelx_F_squared_multiplier     1.000 
 
loop_ 
 _refln_index_h 
 _refln_index_k 
 _refln_index_l 
 _refln_F_squared_calc 
 _refln_F_squared_meas 
 _refln_F_squared_sigma 
 _refln_observed_status 
   1   0   0   124016.59   127485.50   1961.78 o 
   2   0   0      248.06      287.63     19.77 o 
   3   0   0    10250.99     9897.59    185.00 o 
   4   0   0       58.44       99.28     20.57 o 
   5   0   0      549.62      611.61     39.38 o 
   6   0   0     7969.99     7928.08    151.48 o 
   7   0   0     3200.14     3027.35    137.27 o 
   8   0   0     4835.79     4692.76    151.06 o 
   9   0   0     4763.08     5107.39    257.25 o 
  10   0   0     7157.07     7130.66    248.81 o 
  11   0   0     7581.39     7471.10    323.66 o 
   1   1   0      165.20       84.18     10.21 o 
   2   1   0      296.88      372.88     12.93 o 
   3   1   0      864.78      938.15     26.47 o 
   4   1   0      316.55      258.82     18.57 o 
   5   1   0      539.94      474.34     25.59 o 
   6   1   0      111.99       90.75     19.10 o 
   7   1   0      554.86      521.83     41.55 o 
   8   1   0        4.68        0.00     27.91 o 
   9   1   0       78.29       92.72     35.43 o 
  10   1   0      147.76      103.97     46.03 o 
  11   1   0       38.65       46.11     67.63 o 
   0   2   0   191192.70   175107.67   8572.28 o 
   1   2   0    73507.72    74696.88    711.85 o 
   2   2   0    50484.00    50732.80    441.09 o 
   3   2   0     8512.59     8449.23     93.24 o 
   4   2   0     7142.33     6708.02     88.19 o 
   5   2   0        9.51        0.00     13.04 o 
   6   2   0     5125.83     5277.93     82.47 o 
   7   2   0     1564.53     1461.69     51.94 o 
   8   2   0     5224.81     5136.85    105.14 o 
   9   2   0     6656.12     6647.28    184.63 o 
  10   2   0     6946.79     7266.90    178.65 o 
  11   2   0     6139.92     6145.98    270.49 o 
   1   3   0     5349.42     5603.05     72.18 o 
   2   3   0      515.12      594.10     21.73 o 
   3   3   0     2227.73     2260.44     57.43 o 
   4   3   0     1010.89     1111.77     28.94 o 
   5   3   0      150.40      110.10     15.76 o 
   6   3   0     1648.09     1813.94     65.20 o 
   7   3   0     1261.11     1372.82     51.23 o 
   8   3   0       96.50      122.15     29.51 o 
   9   3   0      174.80      116.77     40.08 o 
  10   3   0      369.96      350.24     61.82 o 
  11   3   0      399.89      360.27     87.67 o 
   0   4   0    11763.50    12907.05    219.62 o 
   1   4   0    27772.26    28396.71    279.90 o 
   2   4   0    42204.51    42094.55    415.24 o 
   3   4   0     2890.38     2790.32     53.59 o 
   4   4   0     4551.49     4451.31     68.20 o 
   5   4   0      632.85      644.46     31.27 o 
   6   4   0     2324.76     2309.22     71.04 o 
   7   4   0     2920.41     2878.26     68.78 o 
   8   4   0     3297.59     3125.09     90.68 o 
   9   4   0     7368.40     7383.38    170.58 o 
  10   4   0     7104.97     7194.17    216.98 o 
  11   4   0     4328.03     4683.21    216.33 o 
   1   5   0     3186.04     3233.41     46.39 o 
   2   5   0     1238.01     1166.51     36.56 o 
   3   5   0     3077.17     3050.83     52.34 o 
   4   5   0       34.33       39.74     13.26 o 
   5   5   0       21.37       54.36     16.25 o 
   6   5   0     1038.19     1092.42     43.18 o 
   7   5   0      556.91      594.04     37.76 o 
   8   5   0      473.37      418.59     42.40 o 
   9   5   0       80.16       74.44     42.70 o 
  10   5   0      463.67      459.29     90.13 o 
  11   5   0       91.66       48.97     68.60 o 
   0   6   0    11780.49    11943.26    216.86 o 
   1   6   0    33966.31    34988.10    310.99 o 
   2   6   0    29578.84    28769.33    276.99 o 
   3   6   0    12570.99    11666.12    159.18 o 
   4   6   0     5660.08     5647.78     83.07 o 
   5   6   0      221.14      193.31     19.16 o 
   6   6   0     1495.90     1466.78     46.72 o 
   7   6   0     4373.25     4225.03     89.74 o 
   8   6   0     4658.47     4850.82    103.53 o 
   9   6   0     4334.76     4485.36    174.56 o 
  10   6   0     5205.34     5252.33    183.27 o 
  11   6   0     4671.03     4399.84    215.75 o 
   1   7   0      535.12      499.00     32.98 o 
   2   7   0       49.40       43.59     12.25 o 
   3   7   0     1551.54     1547.51     39.32 o 
   4   7   0     1857.70     1756.42     47.02 o 
   5   7   0      195.02      185.66     20.79 o 
   6   7   0     1018.82     1106.25     53.92 o 
   7   7   0     1525.56     1577.49     57.67 o 
   8   7   0     1230.29     1209.22     57.16 o 
   9   7   0      555.06      517.97     60.57 o 
  10   7   0      233.97      206.48     62.84 o 
  11   7   0       19.76       16.17     58.43 o 
   0   8   0    27310.20    26698.82    449.90 o 
   1   8   0    20255.07    19881.92    229.69 o 
   2   8   0    23287.64    23596.26    214.87 o 
   3   8   0    45676.33    46108.50    379.41 o 
   4   8   0     6999.69     6818.11     91.33 o 
   5   8   0      323.70      290.52     24.09 o 
   6   8   0      700.29      692.20     37.28 o 
   7   8   0     4639.79     4583.26     86.35 o 
   8   8   0     4134.46     3913.97     96.00 o 
   9   8   0     6736.62     6741.16    167.25 o 
  10   8   0     4466.51     4656.31    177.87 o 
  11   8   0     4716.20     5082.05    245.76 o 
   1   9   0     2952.54     3261.79     55.48 o 
   2   9   0     4970.91     5227.78     62.21 o 
   3   9   0      760.81      880.32     33.09 o 
   4   9   0      597.30      590.95     30.30 o 
   5   9   0      404.18      458.69     27.63 o 
   6   9   0     3451.20     3407.27     69.95 o 
   7   9   0     2797.88     2820.67     76.70 o 
   8   9   0      166.45      136.61     33.10 o 
   9   9   0       85.18       79.14     48.01 o 
  10   9   0      555.48      589.00     84.83 o 
  11   9   0      130.13       26.59     60.09 o 
   0  10   0    21443.34    22238.97    343.10 o 
   1  10   0    27798.85    27366.59    248.57 o 
   2  10   0    48386.29    48523.69    383.26 o 
   3  10   0    24528.77    25292.10    218.40 o 
   4  10   0     1026.91      978.73     35.85 o 
   5  10   0      655.24      723.39     35.61 o 
   6  10   0      104.26       84.84     23.65 o 
   7  10   0      318.69      308.19     40.83 o 
   8  10   0     5465.15     5377.45    121.20 o 
   9  10   0    15707.13    15649.89    271.63 o 
  10  10   0     4277.79     4399.13    183.13 o 
  11  10   0     3738.41     3980.62    186.32 o 
   1  11   0      158.88      134.62     17.09 o 
   2  11   0      198.40      246.45     28.68 o 
   3  11   0     1556.52     1739.85     39.82 o 
   4  11   0      808.97      841.53     29.19 o 
   5  11   0      675.22      666.01     35.06 o 
   6  11   0     3780.63     3561.23     79.04 o 
   7  11   0       32.51       31.20     25.16 o 
   8  11   0      256.87      194.73     58.72 o 
   9  11   0      732.88      736.85     64.14 o 
  10  11   0      640.54      420.97     78.99 o 
   0  12   0    54976.68    55968.90    711.07 o 
   1  12   0    37279.13    36854.64    345.75 o 
   2  12   0    15687.33    14631.50    147.15 o 
   3  12   0    13165.67    12788.95    130.99 o 
   4  12   0      947.39      840.33     36.50 o 
   5  12   0      134.61      118.26     23.12 o 
   6  12   0      112.94      100.24     27.06 o 
   7  12   0     2006.84     2007.38     70.37 o 
   8  12   0     6485.97     6562.66    171.71 o 
   9  12   0    10010.42     9917.65    197.89 o 
  10  12   0     5007.00     5285.70    199.94 o 
   1  13   0      115.92      147.69     20.36 o 
   2  13   0     2242.04     2541.41     49.83 o 
   3  13   0        6.23        0.00     13.93 o 
   4  13   0     1136.56     1121.34     42.36 o 
   5  13   0      392.78      360.19     37.36 o 
   6  13   0     1606.46     1684.70     63.68 o 
   7  13   0       44.89       44.98     27.63 o 
   8  13   0       35.02       36.62     34.22 o 
   9  13   0      136.27      151.76     48.51 o 
  10  13   0        2.31        0.00     54.89 o 
   0  14   0    38559.88    39114.37    524.00 o 
   1  14   0    43222.37    43326.48    368.92 o 
   2  14   0    21055.91    21014.33    201.61 o 
   3  14   0    10311.64    10456.81    127.73 o 
   4  14   0       92.40       75.60     21.42 o 
   5  14   0      108.01      113.52     24.83 o 
   6  14   0        5.83       30.56     25.42 o 
   7  14   0     2721.07     2579.42     80.67 o 
   8  14   0     3400.57     3537.19    110.37 o 
   9  14   0     5570.50     5631.41    157.53 o 
  10  14   0     4854.16     4912.96    199.73 o 
   1  15   0      243.93      279.25     29.74 o 
   2  15   0       21.74       12.84     16.31 o 
   3  15   0      769.17      840.31     38.54 o 
   4  15   0      485.59      517.81     34.91 o 
   5  15   0     2830.38     2833.71     70.81 o 
   6  15   0     2080.20     2076.84     69.87 o 
   7  15   0       10.20        6.09     26.36 o 
   8  15   0      106.00      131.35     44.84 o 
   9  15   0       10.80       82.58     48.11 o 
  10  15   0        1.26       57.54     64.21 o 
   0  16   0    23637.51    23425.05    349.54 o 
   1  16   0    24935.86    24741.73    235.69 o 
   2  16   0    14942.29    15198.97    220.94 o 
   3  16   0     7034.38     7167.16    104.50 o 
   4  16   0     3313.03     3463.32     74.03 o 
   5  16   0       13.20        0.00     22.35 o 
   6  16   0     1757.30     1720.91     66.24 o 
   7  16   0     1189.33     1255.46     93.92 o 
   8  16   0     3055.25     3108.09    108.61 o 
   9  16   0     3894.15     3963.31    163.22 o 
  10  16   0     2916.85     2972.26    150.00 o 
   1  17   0     2568.55     2760.93     58.31 o 
   2  17   0      484.26      489.18     50.94 o 
   3  17   0        8.14        0.00     18.97 o 
   4  17   0      186.04      187.55     30.16 o 
   5  17   0     2248.13     2260.51     67.84 o 
   6  17   0     1584.39     1594.19     66.13 o 
   7  17   0      647.12      596.56     56.63 o 
   8  17   0      976.46      905.34     68.59 o 
   9  17   0      297.52      209.32     61.64 o 
   0  18   0    13324.79    13580.28    364.28 o 
   1  18   0    12132.95    12151.47    144.98 o 
   2  18   0    10318.93    10512.66    136.69 o 
   3  18   0     5744.39     5538.87    102.97 o 
   4  18   0     1108.72     1136.13     70.97 o 
   5  18   0      133.07      183.93     31.67 o 
   6  18   0      559.90      598.33     46.08 o 
   7  18   0     2146.21     2237.46    107.07 o 
   8  18   0     3121.15     3341.73    115.88 o 
   9  18   0     2904.69     2981.54    149.38 o 
   1  19   0      560.06      593.33     38.73 o 
   2  19   0     1024.17     1046.41     46.54 o 
   3  19   0      644.55      595.15     40.00 o 
   4  19   0      801.13      720.90     66.56 o 
   5  19   0     2844.17     2766.80     85.24 o 
   6  19   0      868.05      845.89     54.28 o 
   7  19   0      797.06      856.11     66.21 o 
   8  19   0      669.23      702.94     73.79 o 
   9  19   0      138.48      165.96     66.56 o 
   0  20   0     7578.66     7370.81    166.15 o 
   1  20   0     5627.41     5566.34    153.87 o 
   2  20   0     4624.08     4734.45    106.06 o 
   3  20   0     6057.27     6191.87    106.29 o 
   4  20   0     2186.43     2055.30     76.16 o 
   5  20   0      331.28      307.01     44.58 o 
   6  20   0      252.75      164.33     44.66 o 
   7  20   0     1701.34     1640.67    102.33 o 
   8  20   0     1540.62     1547.07    114.90 o 
   1  21   0       43.21       38.04     27.54 o 
   2  21   0       11.51       57.19     30.10 o 
   3  21   0     2438.53     2405.26     76.74 o 
   4  21   0      690.21      692.41     54.88 o 
   5  21   0      996.77      999.11     71.09 o 
   6  21   0     1204.95     1107.09     83.00 o 
   7  21   0     1107.70     1236.90     92.40 o 
   8  21   0      329.55      269.19     68.19 o 
   0  22   0     7598.82     7600.49    247.72 o 
   1  22   0     7032.57     7068.47    128.06 o 
   2  22   0     4447.56     4270.67    107.57 o 
   3  22   0     4630.03     4825.21    153.56 o 
   4  22   0     3563.10     3426.41    118.88 o 
   5  22   0      334.82      288.09     51.90 o 
   6  22   0      374.36      318.83     60.36 o 
   7  22   0      586.67      645.86     87.61 o 
   8  22   0     1009.21      937.65     98.25 o 
   1  23   0       10.69       76.77     38.34 o 
   2  23   0       16.65       37.49     40.39 o 
   3  23   0     1476.04     1362.83     88.04 o 
   4  23   0      609.19      735.25     69.08 o 
   5  23   0      455.76      596.40     67.38 o 
   6  23   0      356.58      288.30     65.12 o 
   7  23   0      668.21      691.68     96.00 o 
   0  24   0     9640.90     9777.18    430.24 o 
   1  24   0     8660.78     8918.22    192.58 o 
   2  24   0     4489.82     4361.54    139.13 o 
   3  24   0     3448.91     3554.13    131.73 o 
   4  24   0     2182.92     2142.58    119.48 o 
   5  24   0      235.33       89.14     50.55 o 
   6  24   0      152.38      171.81     62.04 o 
   7  24   0      692.99      762.14    118.79 o 
   1  25   0       15.88       51.78     45.27 o 
   2  25   0       40.58       66.23     47.91 o 
   3  25   0     2826.51     2466.97    116.25 o 
   4  25   0      781.36      807.11     84.78 o 
   5  25   0      407.82      360.93     63.40 o 
   6  25   0      574.13      635.15     85.26 o 
   0  26   0     7344.35     7462.90    295.34 o 
   1  26   0     4100.30     4076.40    167.64 o 
   2  26   0     3821.80     3879.93    140.60 o 
   3  26   0     3474.17     3525.90    138.12 o 
   4  26   0      593.01      483.23     73.68 o 
   5  26   0       25.08        0.00     54.06 o 
   6  26   0       59.81        0.00     56.70 o 
   1  27   0        3.58        0.47     49.69 o 
   2  27   0      291.79      416.13     70.94 o 
   3  27   0      643.00      676.79     73.86 o 
   4  27   0      678.79      553.46     94.19 o 
   5  27   0      589.59      621.68     84.20 o 
   0  28   0     5745.15     6073.90    527.69 o 
   1  28   0     3331.76     3507.58    154.11 o 
   2  28   0     2360.96     2343.30    204.46 o 
   3  28   0     1184.59     1114.90     93.27 o 
   4  28   0      316.19      311.95     71.07 o 
   1  29   0       29.34       63.07     55.44 o 
   2  29   0      557.68      529.45     78.61 o 
   3  29   0      602.12      641.50    110.86 o 
   0  30   0     2551.21     2640.96    233.11 o 
   1  30   0     2807.39     2577.59    177.63 o 
   2  30   0     1993.73     1889.22    130.12 o 
 -12   1   1     2114.48     2044.00    140.49 o 
 -11   1   1     5054.31     4934.89    374.64 o 
 -10   1   1      938.22      934.00     74.62 o 
  -9   1   1      250.91      169.10     39.25 o 
  -8   1   1      500.46      393.77     41.12 o 
  -7   1   1     2899.07     2748.57     68.94 o 
  -6   1   1    25951.46    25609.81    257.84 o 
  -5   1   1    20285.93    19492.19    199.38 o 
  -4   1   1    17074.77    15848.06    161.37 o 
  -3   1   1    17825.60    16745.51    169.61 o 
  -2   1   1    21932.81    22592.38    224.14 o 
  -1   1   1    94258.70    95261.47    794.66 o 
   0   1   1     9436.21    10073.27     90.65 o 
   1   1   1       32.47       46.25      5.91 o 
   2   1   1      393.00      419.19     19.41 o 
   3   1   1      100.50      100.44     13.71 o 
   4   1   1    19522.67    19511.67    180.04 o 
   5   1   1    28950.55    29150.59    283.87 o 
   6   1   1    15433.80    14711.63    189.90 o 
   7   1   1    13108.38    12819.44    187.92 o 
   8   1   1    13808.09    13940.79    196.69 o 
   9   1   1     6744.49     7197.18    170.18 o 
  10   1   1     4505.61     4600.83    177.77 o 
  11   1   1     1018.27      981.90    104.73 o 
 -12   2   1       11.02       15.17     70.74 o 
 -11   2   1      239.79      145.22     63.81 o 
 -10   2   1       41.36       30.66     39.04 o 
  -9   2   1      121.16       30.61     34.34 o 
  -8   2   1       24.76       15.45     27.87 o 
  -7   2   1      251.73      255.01     30.59 o 
  -6   2   1     5479.54     5682.99     86.28 o 
  -5   2   1      199.83      202.59     19.74 o 
  -4   2   1      363.66      364.39     23.01 o 
  -3   2   1     4097.87     4065.23     54.20 o 
  -2   2   1     1586.27     1604.58     23.56 o 
  -1   2   1     1455.77     1526.60     20.45 o 
   0   2   1      930.87      921.39     15.57 o 
   1   2   1     3586.32     3938.02     41.46 o 
   2   2   1     2228.88     2376.72     39.13 o 
   3   2   1      225.39      181.45     13.22 o 
   4   2   1      449.25      403.74     21.42 o 
   5   2   1     1179.72     1151.30     35.50 o 
   6   2   1       10.27       56.11     20.00 o 
   7   2   1      109.39      125.11     27.74 o 
   8   2   1       38.64       60.07     30.48 o 
   9   2   1      146.12      140.21     45.26 o 
  10   2   1       51.23       39.36     65.23 o 
  11   2   1        0.55       11.23     56.87 o 
 -12   3   1     2669.60     2326.33    173.21 o 
 -11   3   1     1577.07     1599.28    139.79 o 
 -10   3   1      943.43     1028.73    109.25 o 
  -9   3   1        1.07       12.34     31.14 o 
  -8   3   1     1420.95     1496.52     61.20 o 
  -7   3   1     4526.35     4355.23     82.05 o 
  -6   3   1    13180.14    12912.14    143.01 o 
  -5   3   1    34700.39    33628.72    301.98 o 
  -4   3   1    26315.94    25577.51    254.57 o 
  -3   3   1     4344.22     4203.45     53.10 o 
  -2   3   1    93834.07    94990.61    731.39 o 
  -1   3   1    50866.02    51531.35    440.21 o 
   0   3   1    18225.22    18468.55    208.02 o 
   1   3   1    50213.04    50461.66    459.00 o 
   2   3   1      928.29     1084.51     25.85 o 
   3   3   1       33.65       70.57     15.57 o 
   4   3   1    14267.97    14695.05    137.48 o 
   5   3   1    35253.98    35897.03    311.82 o 
   6   3   1    28418.67    27210.87    281.18 o 
   7   3   1    17824.45    16974.15    202.54 o 
   8   3   1     9463.76     8972.32    168.00 o 
   9   3   1     5819.38     5787.65    151.90 o 
  10   3   1     2487.86     2735.22    143.32 o 
  11   3   1      934.95      703.68    136.83 o 
 -12   4   1       11.53       10.72     83.16 o 
 -11   4   1       14.39        0.00     54.87 o 
 -10   4   1      353.77      304.57     51.55 o 
  -9   4   1        1.89        0.00     29.94 o 
  -8   4   1      489.12      504.76     37.98 o 
  -7   4   1      490.35      455.49     32.73 o 
  -6   4   1      262.63      302.32     26.20 o 
  -5   4   1     3469.71     3594.05     57.02 o 
  -4   4   1      299.56      270.98     18.99 o 
  -3   4   1      766.18      733.95     25.23 o 
  -2   4   1      598.47      527.13     17.05 o 
  -1   4   1     2168.55     2257.68     33.78 o 
   0   4   1      178.99      189.51     10.53 o 
   1   4   1       10.86        0.00      6.49 o 
   2   4   1     9906.81     9838.10    120.15 o 
   3   4   1      103.95       54.75     13.49 o 
   4   4   1       40.50       50.88     14.48 o 
   5   4   1      704.75      841.77     34.43 o 
   6   4   1      889.30      891.25     39.43 o 
   7   4   1      153.46      201.33     31.31 o 
   8   4   1      194.82      170.85     36.41 o 
   9   4   1      298.57      339.10     54.07 o 
  10   4   1      356.72      288.99     79.76 o 
  11   4   1        3.83       19.74     78.87 o 
 -11   5   1     1778.24     1766.70    146.23 o 
 -10   5   1     1014.37     1034.13    107.59 o 
  -9   5   1        2.34        0.00     33.34 o 
  -8   5   1     2436.86     2385.54     69.16 o 
  -7   5   1     7989.33     7571.47    114.79 o 
  -6   5   1    14226.56    13908.03    163.95 o 
  -5   5   1    29490.84    29176.34    299.55 o 
  -4   5   1    42032.01    41067.04    398.58 o 
  -3   5   1    34057.65    33139.89    283.92 o 
  -2   5   1    47684.89    46650.32    430.56 o 
  -1   5   1   112905.78   115234.78   1158.16 o 
   0   5   1    19078.98    19678.62    214.09 o 
   1   5   1       99.78       68.47     12.78 o 
   2   5   1      168.04      136.80     17.60 o 
   3   5   1     5565.22     5784.80     80.04 o 
   4   5   1    11375.33    11057.00    125.47 o 
   5   5   1    18139.66    17189.31    174.49 o 
   6   5   1    22217.29    21814.35    227.54 o 
   7   5   1    16942.73    16715.91    256.43 o 
   8   5   1    10098.10    10222.45    283.70 o 
   9   5   1     5962.25     6109.16    174.81 o 
  10   5   1     3477.81     3418.88    185.40 o 
  11   5   1     1063.59      990.32    169.17 o 
 -11   6   1       69.76      141.30     59.68 o 
 -10   6   1      103.46       38.43     50.76 o 
  -9   6   1      210.26      219.24     45.90 o 
  -8   6   1      712.51      605.61     43.68 o 
  -7   6   1     1060.63     1090.52     47.40 o 
  -6   6   1      480.55      477.24     29.17 o 
  -5   6   1      131.32      119.42     18.55 o 
  -4   6   1      593.68      569.23     28.05 o 
  -3   6   1      724.15      714.71     26.60 o 
  -2   6   1     3200.67     3275.11     49.10 o 
  -1   6   1    18372.05    18188.45    203.46 o 
   0   6   1      797.18      883.16     30.37 o 
   1   6   1     3259.99     3313.70     56.56 o 
   2   6   1      856.34      823.40     24.98 o 
   3   6   1       23.38        8.24     13.12 o 
   4   6   1      162.43      201.36     21.49 o 
   5   6   1      262.38      266.56     21.33 o 
   6   6   1      311.49      335.10     29.04 o 
   7   6   1       99.10       84.16     27.90 o 
   8   6   1       59.80       15.47     38.52 o 
   9   6   1       64.98       88.02     44.33 o 
  10   6   1      169.70      167.17     59.37 o 
  11   6   1        1.38        9.32     61.14 o 
 -11   7   1     3094.79     3467.71    166.54 o 
 -10   7   1     1060.22     1007.00     79.12 o 
  -9   7   1       14.53       21.28     32.66 o 
  -8   7   1      927.00      894.60     48.89 o 
  -7   7   1     9294.18     8924.69    130.01 o 
  -6   7   1    16587.22    15649.29    174.41 o 
  -5   7   1    32326.09    31679.36    295.16 o 
  -4   7   1    44028.19    43375.88    376.22 o 
  -3   7   1    57161.92    55283.54    578.86 o 
  -2   7   1    22551.29    22463.58    212.14 o 
  -1   7   1      560.68      530.97     24.21 o 
   0   7   1    11670.87    11563.09    140.32 o 
   1   7   1     1739.55     1830.27     40.59 o 
   2   7   1      303.54      273.53     17.17 o 
   3   7   1      906.86      900.26     34.09 o 
   4   7   1    12859.23    12125.15    154.22 o 
   5   7   1    17890.63    17090.74    168.18 o 
   6   7   1    21509.19    21098.31    240.17 o 
   7   7   1    20607.18    20238.24    226.83 o 
   8   7   1    10802.80    10879.74    213.93 o 
   9   7   1     4097.63     4380.11    137.25 o 
  10   7   1     3840.13     3778.96    256.96 o 
 -11   8   1       43.90       59.97     60.80 o 
 -10   8   1        8.79        0.00     39.66 o 
  -9   8   1      297.88      335.38     46.92 o 
  -8   8   1      704.51      658.08     44.51 o 
  -7   8   1     1209.86     1245.81     51.88 o 
  -6   8   1      755.81      831.82     35.83 o 
  -5   8   1     1585.68     1673.32     45.24 o 
  -4   8   1     2639.79     2562.47     39.50 o 
  -3   8   1      349.49      324.32     21.53 o 
  -2   8   1     5976.70     6203.59     74.81 o 
  -1   8   1      371.69      434.87     20.87 o 
   0   8   1      904.40     1077.08     40.84 o 
   1   8   1       11.76        0.00     10.89 o 
   2   8   1       26.20       29.42     11.01 o 
   3   8   1       47.53       12.37     10.87 o 
   4   8   1      591.75      651.49     37.82 o 
   5   8   1       21.30        4.03     15.34 o 
   6   8   1      112.89      102.95     24.05 o 
   7   8   1       62.05       78.28     26.86 o 
   8   8   1       75.55      118.85     37.76 o 
   9   8   1      222.73      186.13     48.52 o 
  10   8   1       13.96        0.00     53.51 o 
 -11   9   1     2441.01     2578.45    220.34 o 
 -10   9   1     2356.66     2591.75    138.31 o 
  -9   9   1      149.20      117.54     46.87 o 
  -8   9   1      575.66      593.51     53.27 o 
  -7   9   1     5183.58     4892.91    105.74 o 
  -6   9   1    13698.70    13033.94    146.04 o 
  -5   9   1    24745.60    23794.45    223.63 o 
  -4   9   1    26832.99    26152.90    233.05 o 
  -3   9   1    45295.02    45142.56    358.12 o 
  -2   9   1    34880.21    35386.36    343.15 o 
  -1   9   1    11144.94    11098.18    126.82 o 
   0   9   1     6677.88     6439.46     79.98 o 
   1   9   1    12812.87    12905.09    207.02 o 
   2   9   1     1692.55     2098.02     37.14 o 
   3   9   1    21391.87    21839.59    192.96 o 
   4   9   1     7970.35     7790.25     98.24 o 
   5   9   1    14055.29    13787.70    174.38 o 
   6   9   1    21075.92    19649.20    228.66 o 
   7   9   1    10664.32    10225.67    152.84 o 
   8   9   1    12483.72    12427.96    215.67 o 
   9   9   1     3510.93     3585.83    133.50 o 
  10   9   1     1872.98     1781.41    131.12 o 
 -11  10   1       18.82        0.00     58.27 o 
 -10  10   1        5.50       34.45     49.30 o 
  -9  10   1       97.63       84.71     38.73 o 
  -8  10   1        9.22       18.46     27.15 o 
  -7  10   1     2345.53     2150.80     67.47 o 
  -6  10   1      422.08      365.03     30.35 o 
  -5  10   1     4158.30     4247.24     73.29 o 
  -4  10   1     4584.20     4694.53     69.61 o 
  -3  10   1       86.91       97.87     14.67 o 
  -2  10   1     3969.12     4292.90     74.14 o 
  -1  10   1     2903.42     3167.28     56.77 o 
   0  10   1     1134.96     1263.96     34.45 o 
   1  10   1       74.30       29.12     12.43 o 
   2  10   1      170.59      121.12     15.57 o 
   3  10   1      658.92      688.35     26.92 o 
   4  10   1     1259.89     1284.83     41.22 o 
   5  10   1      229.29      261.21     25.45 o 
   6  10   1      283.95      318.66     32.30 o 
   7  10   1       43.22       68.84     27.61 o 
   8  10   1      292.56      321.67     45.16 o 
   9  10   1      442.24      391.91     58.47 o 
  10  10   1       39.17       79.35     58.68 o 
 -11  11   1     1856.64     1846.53    135.05 o 
 -10  11   1     1726.19     1811.18    113.42 o 
  -9  11   1       53.37       38.05     35.61 o 
  -8  11   1      560.72      535.60     45.56 o 
  -7  11   1     3206.42     3190.63     85.45 o 
  -6  11   1     5757.43     6056.34     96.40 o 
  -5  11   1    22826.83    23357.89    235.68 o 
  -4  11   1    28722.11    28029.39    301.27 o 
  -3  11   1    26587.39    24929.95    217.46 o 
  -2  11   1    37899.21    37232.17    346.71 o 
  -1  11   1    14858.97    14836.98    159.49 o 
   0  11   1     4446.69     4406.39     64.64 o 
   1  11   1    15801.29    16068.90    163.26 o 
   2  11   1     1090.58     1157.14     34.86 o 
   3  11   1     6844.78     7028.91     85.80 o 
   4  11   1     6791.04     6248.29    106.13 o 
   5  11   1    10603.41    10382.86    128.22 o 
   6  11   1     5019.00     4766.58    107.48 o 
   7  11   1    11156.40    10957.72    171.70 o 
   8  11   1    10562.06    10639.02    188.11 o 
   9  11   1     2492.00     2698.92    122.58 o 
  10  11   1     2431.08     2527.11    154.09 o 
 -11  12   1       58.72        0.00     56.47 o 
 -10  12   1      161.86       99.36     52.22 o 
  -9  12   1       80.79       90.89     40.41 o 
  -8  12   1      431.12      462.13     58.42 o 
  -7  12   1     2456.01     2400.87     79.77 o 
  -6  12   1      143.40      131.01     25.43 o 
  -5  12   1      684.50      716.97     37.30 o 
  -4  12   1      150.55      169.42     18.75 o 
  -3  12   1       66.11       51.97     16.05 o 
  -2  12   1      412.92      330.61     21.61 o 
  -1  12   1     6288.88     6460.68     99.82 o 
   0  12   1     2889.27     3209.31     55.74 o 
   1  12   1      246.04      240.27     18.54 o 
   2  12   1      429.51      551.85     28.00 o 
   3  12   1      113.11      118.74     17.11 o 
   4  12   1     1390.49     1511.72     46.93 o 
   5  12   1      130.35      116.30     23.56 o 
   6  12   1      159.17      150.20     28.58 o 
   7  12   1      703.29      655.52     50.02 o 
   8  12   1      337.16      354.31     47.58 o 
   9  12   1        9.45       66.40     49.33 o 
  10  12   1      541.33      461.98     83.00 o 
 -11  13   1     1022.92      976.60    107.19 o 
 -10  13   1      980.35      840.27     84.53 o 
  -9  13   1      107.85      124.13     42.75 o 
  -8  13   1      162.86      109.93     33.14 o 
  -7  13   1     3213.76     3131.91     83.63 o 
  -6  13   1    10886.85    10860.55    143.68 o 
  -5  13   1     6780.98     6905.43    103.11 o 
  -4  13   1    30755.40    30805.47    279.11 o 
  -3  13   1    17367.43    16752.70    167.34 o 
  -2  13   1    20876.41    20571.12    195.32 o 
  -1  13   1    24264.60    24694.82    248.47 o 
   0  13   1     3195.61     2782.94     48.14 o 
   1  13   1     3603.84     3864.51     86.10 o 
   2  13   1     1587.96     1775.66     45.09 o 
   3  13   1      238.24      160.95     19.63 o 
   4  13   1     8146.10     8006.02    108.38 o 
   5  13   1     3909.89     3823.84     73.99 o 
   6  13   1     3536.86     3480.69     95.76 o 
   7  13   1    17254.42    17173.30    236.57 o 
   8  13   1     7306.66     7696.39    177.84 o 
   9  13   1     4349.69     4278.94    203.81 o 
  10  13   1     2876.49     2931.75    165.48 o 
 -10  14   1      443.89      418.73     71.05 o 
  -9  14   1      267.99      250.38     48.85 o 
  -8  14   1     1600.28     1567.59     72.39 o 
  -7  14   1      729.49      707.25     53.12 o 
  -6  14   1      142.69       82.45     27.49 o 
  -5  14   1       19.70        3.86     19.88 o 
  -4  14   1      627.23      656.99     32.26 o 
  -3  14   1       53.03       33.54     16.72 o 
  -2  14   1     1212.10     1268.32     40.50 o 
  -1  14   1     3432.88     3690.99     67.78 o 
   0  14   1     4543.98     4688.82     69.59 o 
   1  14   1      368.29      347.29     24.50 o 
   2  14   1      409.77      398.96     28.09 o 
   3  14   1      733.80      739.40     32.89 o 
   4  14   1     1075.20     1031.37     43.07 o 
   5  14   1      979.99      956.91     44.90 o 
   6  14   1      192.31      182.46     34.50 o 
   7  14   1      151.05      190.08     38.71 o 
   8  14   1      126.06      139.59     42.51 o 
   9  14   1       45.14       69.37     55.13 o 
 -10  15   1      985.84      883.72     89.41 o 
  -9  15   1        0.35        0.00     40.60 o 
  -8  15   1      418.32      425.38     48.71 o 
  -7  15   1     2982.42     3115.06     85.20 o 
  -6  15   1     8571.09     8771.22    169.78 o 
  -5  15   1     7280.28     7221.02    116.16 o 
  -4  15   1    14568.35    14426.32    196.18 o 
  -3  15   1    18353.01    18589.12    186.70 o 
  -2  15   1    15370.52    15378.43    167.77 o 
  -1  15   1     8323.29     8071.92    111.85 o 
   0  15   1     5845.30     5577.67     82.05 o 
   1  15   1     4615.80     4759.70     79.03 o 
   2  15   1      443.11      418.13     29.39 o 
   3  15   1      933.56      913.42     38.18 o 
   4  15   1     4087.83     3982.39     75.88 o 
   5  15   1     7683.18     7345.91    170.69 o 
   6  15   1     5525.87     5682.76    130.41 o 
   7  15   1    15408.94    15240.82    355.92 o 
   8  15   1    10039.90     9912.14    208.34 o 
   9  15   1     4996.43     5061.20    177.81 o 
 -10  16   1      464.74      506.98     77.56 o 
  -9  16   1      138.74      182.04     52.52 o 
  -8  16   1       25.65       32.49     36.59 o 
  -7  16   1      311.69      313.19     44.15 o 
  -6  16   1     2261.25     2309.11     68.78 o 
  -5  16   1       35.53       21.01     23.84 o 
  -4  16   1      182.32      176.49     34.80 o 
  -3  16   1       34.56       42.35     19.56 o 
  -2  16   1        3.23       26.90     19.14 o 
  -1  16   1        6.25       19.68     16.41 o 
   0  16   1    10624.63    10948.88    126.20 o 
   1  16   1     5971.32     5991.05     85.97 o 
   2  16   1     2707.30     2884.44     68.03 o 
   3  16   1      761.38      897.82     45.08 o 
   4  16   1      236.86      294.24     37.98 o 
   5  16   1     2357.13     2334.03     66.37 o 
   6  16   1       70.54       31.41     31.59 o 
   7  16   1      198.47      236.70     44.45 o 
   8  16   1       28.72       97.48     43.13 o 
   9  16   1      215.46      135.98     65.06 o 
 -10  17   1      511.95      532.17     79.78 o 
  -9  17   1       66.52       38.81     51.31 o 
  -8  17   1      968.77      936.47     67.78 o 
  -7  17   1     1868.82     1950.39     77.90 o 
  -6  17   1     6361.21     6347.25    116.27 o 
  -5  17   1    13946.78    14339.24    185.77 o 
  -4  17   1    14188.77    14671.15    193.90 o 
  -3  17   1    17485.71    17100.84    199.67 o 
  -2  17   1    13065.48    12499.02    149.81 o 
  -1  17   1     9216.90     9454.58    122.24 o 
   0  17   1     3920.04     4389.44     80.32 o 
   1  17   1      421.64      435.04     31.29 o 
   2  17   1      404.66      396.85     31.47 o 
   3  17   1     1853.74     1695.39     63.69 o 
   4  17   1     2190.81     2027.62     61.21 o 
   5  17   1     8121.40     7909.33    120.38 o 
   6  17   1    10294.38    10436.25    172.17 o 
   7  17   1    10249.11    10464.48    190.98 o 
   8  17   1     7921.46     8063.56    172.04 o 
   9  17   1     3619.60     3459.52    157.70 o 
  -9  18   1      519.54      522.31     77.74 o 
  -8  18   1       46.18        0.00     45.08 o 
  -7  18   1       15.34       15.54     35.70 o 
  -6  18   1      595.11      617.19     46.75 o 
  -5  18   1      430.73      383.79     40.99 o 
  -4  18   1       38.91        5.81     25.12 o 
  -3  18   1      275.15      227.85     33.05 o 
  -2  18   1      599.51      642.58     37.04 o 
  -1  18   1      995.48     1061.26     46.71 o 
   0  18   1     1963.79     2103.06     53.95 o 
   1  18   1     4511.54     4622.16     82.69 o 
   2  18   1     1101.77     1264.47     49.42 o 
   3  18   1      691.61      681.55     43.47 o 
   4  18   1     1021.92      944.33     48.72 o 
   5  18   1      131.70       90.55     28.49 o 
   6  18   1      113.04      139.52     36.83 o 
   7  18   1        9.42       29.74     38.10 o 
   8  18   1        3.83        0.00     39.80 o 
   9  18   1       93.02       67.46     59.32 o 
  -9  19   1        4.12        0.00     53.29 o 
  -8  19   1      133.55       74.15     49.52 o 
  -7  19   1     1178.67     1203.87     86.39 o 
  -6  19   1     5978.42     6160.59    133.42 o 
  -5  19   1    10094.03     9912.94    169.85 o 
  -4  19   1    14758.52    14395.80    263.54 o 
  -3  19   1    19244.47    19371.28    214.29 o 
  -2  19   1    13658.22    13679.71    185.17 o 
  -1  19   1     7390.08     7397.55    125.71 o 
   0  19   1     3169.68     3396.59     71.63 o 
   1  19   1      805.27      755.02     40.96 o 
   2  19   1        1.51       16.16     23.47 o 
   3  19   1     2483.27     2416.31     72.63 o 
   4  19   1     3504.52     3494.64     87.62 o 
   5  19   1     3799.37     3822.96     95.70 o 
   6  19   1     7137.31     6866.95    148.21 o 
   7  19   1     7032.10     7147.74    184.95 o 
   8  19   1     4528.64     4156.34    220.20 o 
  -9  20   1      486.91      366.73     72.94 o 
  -8  20   1      134.67      185.45     60.92 o 
  -7  20   1      331.02      369.29     60.19 o 
  -6  20   1      492.05      476.39     56.82 o 
  -5  20   1      760.48      808.74     69.15 o 
  -4  20   1      560.49      579.64     51.22 o 
  -3  20   1      166.50      232.78     39.20 o 
  -2  20   1       31.17       46.51     27.09 o 
  -1  20   1      327.97      350.38     33.85 o 
   0  20   1       22.74       75.87     27.72 o 
   1  20   1      589.53      614.42     44.38 o 
   2  20   1     2096.15     2121.26     92.56 o 
   3  20   1      955.78     1045.44     54.16 o 
   4  20   1     1320.63     1342.03     68.62 o 
   5  20   1      189.76      179.03     34.83 o 
   6  20   1      132.30      181.75     43.72 o 
   7  20   1        6.61       20.02     42.22 o 
   8  20   1       16.46       16.14     57.33 o 
  -8  21   1      229.66      238.06     66.46 o 
  -7  21   1      965.13      845.84     87.51 o 
  -6  21   1     3095.09     3194.82    137.88 o 
  -5  21   1     9513.36     9666.49    186.59 o 
  -4  21   1    11607.86    12147.03    237.79 o 
  -3  21   1     4861.86     5196.63    127.29 o 
  -2  21   1     8184.11     8153.14    147.10 o 
  -1  21   1     8987.59     9021.90    186.85 o 
   0  21   1     1619.84     1553.14     69.00 o 
   1  21   1     1023.49      966.62     58.10 o 
   2  21   1      445.07      439.29     46.24 o 
   3  21   1      381.29      355.65     38.32 o 
   4  21   1     1545.29     1642.45     68.49 o 
   5  21   1     4352.28     4445.86    131.88 o 
   6  21   1     5110.34     5339.56    186.37 o 
   7  21   1     4435.89     4507.96    157.91 o 
   8  21   1     2705.75     2617.78    146.09 o 
  -8  22   1      643.20      629.05     94.21 o 
  -7  22   1      449.86      325.64     69.87 o 
  -6  22   1      138.92      161.71     47.70 o 
  -5  22   1     1334.49     1359.61    100.15 o 
  -4  22   1      501.77      617.73     58.62 o 
  -3  22   1      139.24      134.73     41.35 o 
  -2  22   1      121.51       61.27     33.42 o 
  -1  22   1      194.49      272.64     40.24 o 
   0  22   1      578.95      726.80     54.60 o 
   1  22   1     3988.09     3817.37    101.08 o 
   2  22   1     2500.21     2524.22     82.87 o 
   3  22   1      195.03      210.17     36.88 o 
   4  22   1      549.82      536.79     54.23 o 
   5  22   1      241.94      188.10     56.65 o 
   6  22   1      395.54      207.12     68.46 o 
   7  22   1        1.07       11.31     63.57 o 
  -8  23   1      233.06      195.83     79.86 o 
  -7  23   1      492.10      517.42     78.15 o 
  -6  23   1     1840.40     1735.13    106.35 o 
  -5  23   1     7601.79     7633.35    168.99 o 
  -4  23   1     9428.30     9388.33    187.68 o 
  -3  23   1     2967.67     3254.01    113.26 o 
  -2  23   1     4957.50     5007.16    132.94 o 
  -1  23   1     3939.46     3709.99    111.62 o 
   0  23   1     2089.27     2088.64     81.44 o 
   1  23   1     1616.94     1622.39     74.58 o 
   2  23   1      235.42      210.89     44.79 o 
   3  23   1      714.56      677.61     60.85 o 
   4  23   1      867.78      820.25     68.65 o 
   5  23   1     3565.57     3547.04    157.90 o 
   6  23   1     3069.57     3355.59    170.64 o 
   7  23   1     2753.40     2809.63    166.51 o 
  -7  24   1      334.15      336.34     80.74 o 
  -6  24   1      323.83      316.24     60.99 o 
  -5  24   1     1019.14     1081.41     84.76 o 
  -4  24   1     1032.70      870.94     70.60 o 
  -3  24   1      313.01      344.74     54.46 o 
  -2  24   1      660.61      687.77     55.98 o 
  -1  24   1      747.31      812.60     68.46 o 
   0  24   1     2832.68     2883.51    113.75 o 
   1  24   1     4584.63     4567.66    149.79 o 
   2  24   1     1722.41     1753.69     98.31 o 
   3  24   1      247.60      165.85     51.48 o 
   4  24   1      119.40       71.38     49.07 o 
   5  24   1      124.94      127.10     51.40 o 
   6  24   1        5.29       21.16     62.70 o 
  -7  25   1      322.67      462.45     89.88 o 
  -6  25   1     1777.40     2137.36    126.49 o 
  -5  25   1     3548.84     3391.71    206.07 o 
  -4  25   1     6109.83     5836.34    225.28 o 
  -3  25   1     5705.03     5567.74    156.69 o 
  -2  25   1     4716.58     5054.82    166.17 o 
  -1  25   1     3708.08     3762.54    173.77 o 
   0  25   1     1913.58     1830.20     98.00 o 
   1  25   1       47.90       77.76     46.33 o 
   2  25   1       53.30       18.30     43.55 o 
   3  25   1      333.72      312.89     64.44 o 
   4  25   1     2157.98     2180.63    122.71 o 
   5  25   1     2735.36     2862.53    127.61 o 
   6  25   1     2537.66     2412.54    156.44 o 
  -6  26   1       81.50       55.16     70.78 o 
  -5  26   1       14.57       33.58     56.57 o 
  -4  26   1      328.24      298.61     72.98 o 
  -3  26   1       86.42       16.03     46.53 o 
  -2  26   1     1526.66     1516.12    106.93 o 
  -1  26   1      989.05      849.27     81.55 o 
   0  26   1      988.72      989.36    104.78 o 
   1  26   1      829.60      821.15     83.57 o 
   2  26   1     2047.61     2213.38    119.04 o 
   3  26   1     1347.95     1178.64     97.96 o 
   4  26   1      160.19      227.83     65.21 o 
   5  26   1       91.50       72.44     57.16 o 
  -5  27   1     1979.35     2098.05    147.86 o 
  -4  27   1     2658.60     2588.94    135.99 o 
  -3  27   1     6633.70     6516.18    194.68 o 
  -2  27   1     4886.93     4860.44    173.41 o 
  -1  27   1     4209.47     4220.51    143.43 o 
   0  27   1     2454.73     2379.70    115.52 o 
   1  27   1        5.03        0.00     48.40 o 
   2  27   1        0.08       94.67     50.53 o 
   3  27   1      458.30      340.51     70.67 o 
   4  27   1     2335.02     2124.53    128.53 o 
   5  27   1     1858.16     1869.51    125.66 o 
  -5  28   1       84.26      118.50     66.36 o 
  -4  28   1        0.96       28.45     58.32 o 
  -3  28   1       11.73       13.63     53.52 o 
  -2  28   1      166.94      261.36     66.36 o 
  -1  28   1      595.57      517.91     76.95 o 
   0  28   1      315.47      351.26     62.54 o 
   1  28   1     1240.32     1214.85    103.69 o 
   2  28   1     1098.01     1105.51     99.75 o 
   3  28   1     1169.45     1193.52    105.35 o 
   4  28   1      597.53      585.57     90.10 o 
  -4  29   1     2056.51     1893.15    143.95 o 
  -3  29   1     2520.25     2388.97    139.98 o 
  -2  29   1     3609.92     3374.55    182.92 o 
  -1  29   1     2741.46     2615.93    158.80 o 
   0  29   1      955.70     1061.45    112.19 o 
   1  29   1      160.89      154.41     62.98 o 
   2  29   1        0.03        0.00     52.06 o 
   3  29   1      283.39      370.48     80.56 o 
  -2  30   1      164.04      218.10     70.45 o 
  -1  30   1      596.13      651.29     86.94 o 
   0  30   1      495.71      419.29     94.57 o 
   1  30   1      260.17      273.79     70.45 o 
 -12   0   2       10.42       18.23     75.70 o 
 -11   0   2       14.28       31.33     78.57 o 
 -10   0   2     3821.70     4169.70    185.54 o 
  -9   0   2     5268.58     5354.50    168.26 o 
  -8   0   2    15636.48    14885.28    389.14 o 
  -7   0   2    28885.26    27726.11    401.68 o 
  -6   0   2    26060.65    25051.02    647.52 o 
  -5   0   2    21561.09    21140.15    300.76 o 
  -4   0   2     1003.76      785.82     37.29 o 
  -3   0   2    25686.93    26021.97    334.93 o 
  -2   0   2        8.10        0.00      8.49 o 
  -1   0   2     5916.11     6166.69    133.59 o 
   0   0   2    14192.33    14882.30    303.75 o 
   1   0   2    84722.49    85062.68   1316.53 o 
   2   0   2    27306.98    27211.62    355.98 o 
   3   0   2    36500.46    35179.35    388.59 o 
   4   0   2     5145.24     4166.64     81.18 o 
   5   0   2    14883.22    14057.24    226.44 o 
   6   0   2    13821.30    14168.97    277.92 o 
   7   0   2     8746.90     8651.06    210.68 o 
   8   0   2     2611.56     2364.98    118.72 o 
   9   0   2        2.20       15.38     50.47 o 
  10   0   2      155.34      187.25    156.61 o 
 -12   1   2       81.66        5.31     65.08 o 
 -11   1   2        5.04        0.00     51.83 o 
 -10   1   2       36.31       61.90     41.53 o 
  -9   1   2        1.05       16.76     30.92 o 
  -8   1   2       19.40       46.23     28.35 o 
  -7   1   2      146.41      157.41     24.54 o 
  -6   1   2       15.74       12.87     16.91 o 
  -5   1   2     1852.20     1816.58     53.12 o 
  -4   1   2      497.50      534.76     22.11 o 
  -3   1   2    15858.44    16627.94    159.81 o 
  -2   1   2        0.21        0.00      6.21 o 
  -1   1   2      359.65      324.82     11.72 o 
   0   1   2      975.05      902.01     24.53 o 
   1   1   2     6333.36     6833.73     71.65 o 
   2   1   2       33.45       48.63     11.94 o 
   3   1   2     2654.69     2820.65     49.55 o 
   4   1   2      290.79      309.42     19.61 o 
   5   1   2      114.15      105.71     21.77 o 
   6   1   2      911.81     1001.92     45.83 o 
   7   1   2      104.26      120.19     29.24 o 
   8   1   2       13.99       47.04     36.91 o 
   9   1   2       24.15        0.00     41.24 o 
  10   1   2       46.04        8.89     54.96 o 
 -12   2   2        2.27        0.00     63.27 o 
 -11   2   2      266.44      165.47     61.54 o 
 -10   2   2     3336.44     3188.61    107.42 o 
  -9   2   2     6684.46     6733.63    126.35 o 
  -8   2   2    18720.10    18056.97    225.60 o 
  -7   2   2    27079.52    26171.78    270.79 o 
  -6   2   2    24401.12    23373.84    239.37 o 
  -5   2   2    28523.96    27674.29    267.26 o 
  -4   2   2     1077.30     1017.16     28.27 o 
  -3   2   2    46915.37    48474.39    441.45 o 
  -2   2   2     7090.21     6849.63     66.81 o 
  -1   2   2    14549.22    14923.96    164.09 o 
   0   2   2     1999.94     1862.00     26.49 o 
   1   2   2    53685.99    54282.45    426.81 o 
   2   2   2    12527.90    11708.63    122.68 o 
   3   2   2    43185.68    42756.61    353.51 o 
   4   2   2    27059.42    26748.98    229.96 o 
   5   2   2    17765.81    17217.81    166.25 o 
   6   2   2    13738.66    13168.99    163.84 o 
   7   2   2     5543.93     5506.86    118.82 o 
   8   2   2     2538.75     2638.49    104.78 o 
   9   2   2      192.11       94.63     48.98 o 
  10   2   2      323.54      419.60     74.71 o 
 -12   3   2      220.16      198.57     69.30 o 
 -11   3   2        1.04       18.09     51.53 o 
 -10   3   2       47.72      108.56     43.56 o 
  -9   3   2      262.90      268.19     37.54 o 
  -8   3   2      341.79      338.57     33.09 o 
  -7   3   2        8.08       29.78     20.10 o 
  -6   3   2     2575.84     2539.76     52.19 o 
  -5   3   2      151.62      166.27     17.28 o 
  -4   3   2     2133.30     2243.96     38.26 o 
  -3   3   2    29160.84    30666.87    262.38 o 
  -2   3   2    20397.42    20692.61    179.01 o 
  -1   3   2       78.52       34.03     14.04 o 
   0   3   2     2171.09     2221.92     28.18 o 
   1   3   2    24914.31    25767.79    221.92 o 
   2   3   2     1525.86     1572.27     31.62 o 
   3   3   2     2565.35     2856.11     45.32 o 
   4   3   2      208.91      236.00     18.19 o 
   5   3   2        2.85       17.92     16.07 o 
   6   3   2     1763.13     1854.93     54.09 o 
   7   3   2       16.48       24.72     27.96 o 
   8   3   2       15.92       35.63     36.31 o 
   9   3   2       10.51        0.00     38.57 o 
  10   3   2      353.97      263.54    107.62 o 
 -12   4   2       21.80       17.13     60.67 o 
 -11   4   2      842.50      974.33     96.20 o 
 -10   4   2     3853.59     3871.97    127.01 o 
  -9   4   2     8580.43     8350.79    145.45 o 
  -8   4   2    13311.94    12815.20    167.78 o 
  -7   4   2    26683.66    25703.97    270.53 o 
  -6   4   2    19394.54    19030.88    192.52 o 
  -5   4   2    35545.17    35045.63    328.18 o 
  -4   4   2    17493.41    17326.05    171.55 o 
  -3   4   2    11078.11    11140.85    109.36 o 
  -2   4   2    13640.06    14046.82    134.41 o 
  -1   4   2    18890.95    19245.93    284.01 o 
   0   4   2    28840.74    28930.67    266.53 o 
   1   4   2     6171.18     5985.34     62.93 o 
   2   4   2    22690.46    22156.11    191.71 o 
   3   4   2    36911.16    36404.91    318.52 o 
   4   4   2    41755.07    41031.55    319.67 o 
   5   4   2    31110.69    30400.59    278.96 o 
   6   4   2    10379.84    10469.98    135.43 o 
   7   4   2     4952.16     4848.56    109.07 o 
   8   4   2     3533.73     3411.37    118.19 o 
   9   4   2      481.75      435.40     63.46 o 
  10   4   2      799.70      647.79    125.01 o 
 -12   5   2      120.82        0.00     69.70 o 
 -11   5   2       10.32       32.81     50.72 o 
 -10   5   2       21.45       27.76     40.88 o 
  -9   5   2     1025.20     1096.81     63.54 o 
  -8   5   2       72.75       49.43     24.59 o 
  -7   5   2      610.32      642.48     38.06 o 
  -6   5   2      812.87      926.15     37.61 o 
  -5   5   2        8.70       23.00     14.13 o 
  -4   5   2     1223.90     1358.02     33.97 o 
  -3   5   2      577.13      687.98     20.00 o 
  -2   5   2     6346.91     6418.70     74.51 o 
  -1   5   2     2090.66     2019.85     64.51 o 
   0   5   2    10812.21    11017.60    114.15 o 
   1   5   2     5632.80     5698.03     71.96 o 
   2   5   2    12630.44    13158.05    119.87 o 
   3   5   2      346.38      343.99     17.75 o 
   4   5   2     1764.54     1874.33     35.85 o 
   5   5   2      200.77      192.45     21.70 o 
   6   5   2      156.85      159.97     25.49 o 
   7   5   2        1.61        2.85     25.15 o 
   8   5   2        0.88       64.41     39.93 o 
   9   5   2       51.83       51.75     50.39 o 
  10   5   2       95.37      132.21     61.02 o 
 -12   6   2       48.15        2.83     56.06 o 
 -11   6   2     1222.54     1230.12     94.85 o 
 -10   6   2     4428.62     4268.85    134.40 o 
  -9   6   2     8637.73     8268.42    151.22 o 
  -8   6   2    10106.77     9970.52    163.44 o 
  -7   6   2    17103.90    16425.01    218.99 o 
  -6   6   2    24946.19    24770.23    259.92 o 
  -5   6   2    41655.99    42506.86    371.81 o 
  -4   6   2    48296.59    48749.17    479.11 o 
  -3   6   2     4879.39     4834.57     60.81 o 
  -2   6   2       29.46       32.48      9.90 o 
  -1   6   2     2755.36     2745.02     47.77 o 
   0   6   2     6262.45     5944.87     75.00 o 
   1   6   2    22361.23    22510.79    222.24 o 
   2   6   2    28146.59    28121.60    287.47 o 
   3   6   2    38428.96    38451.09    340.38 o 
   4   6   2    42301.17    41555.84    354.38 o 
   5   6   2    19257.33    18574.60    191.27 o 
   6   6   2    18055.22    17741.94    192.91 o 
   7   6   2     6315.38     6169.36    112.62 o 
   8   6   2       40.15       11.41     34.99 o 
   9   6   2       69.43       72.96     51.02 o 
  10   6   2      612.04      556.72     83.14 o 
 -12   7   2       52.62       51.07     61.64 o 
 -11   7   2       11.75       15.43     54.01 o 
 -10   7   2       74.65       63.67     39.54 o 
  -9   7   2      207.06      170.80     34.05 o 
  -8   7   2       20.05       41.66     25.20 o 
  -7   7   2     1206.79     1196.40     53.26 o 
  -6   7   2     1016.98     1087.06     39.22 o 
  -5   7   2       47.67       44.58     14.09 o 
  -4   7   2     1330.74     1433.04     38.43 o 
  -3   7   2     1232.69     1238.45     32.39 o 
  -2   7   2      580.99      571.80     20.89 o 
  -1   7   2    10482.55    10264.95    119.42 o 
   0   7   2     3407.77     3488.16     51.30 o 
   1   7   2     1219.84     1158.77     27.92 o 
   2   7   2      166.98      192.10     16.28 o 
   3   7   2        6.84        0.00     11.21 o 
   4   7   2     2071.28     2148.37     52.48 o 
   5   7   2       35.13       63.87     18.95 o 
   6   7   2      233.05      200.28     27.32 o 
   7   7   2        6.80        0.62     24.90 o 
   8   7   2      150.54      177.73     45.73 o 
   9   7   2      729.02      587.24     78.81 o 
  10   7   2       22.82       28.36     56.86 o 
 -12   8   2        0.79        1.29     61.24 o 
 -11   8   2     1535.37     1413.00    114.89 o 
 -10   8   2     3538.47     3630.37    191.08 o 
  -9   8   2     5982.85     5949.39    118.83 o 
  -8   8   2    12449.93    12487.36    187.86 o 
  -7   8   2    14245.38    14080.91    175.17 o 
  -6   8   2    28989.54    28389.83    259.41 o 
  -5   8   2    34737.16    34672.69    343.73 o 
  -4   8   2    29913.28    29429.54    242.93 o 
  -3   8   2    21324.44    22179.81    197.00 o 
  -2   8   2      130.82      134.95     13.29 o 
  -1   8   2    13934.08    14966.62    177.47 o 
   0   8   2     9596.71     9860.33    113.12 o 
   1   8   2    11907.43    11795.33    111.97 o 
   2   8   2    31058.20    30411.21    262.52 o 
   3   8   2    35583.24    34943.20    289.51 o 
   4   8   2    29089.95    29086.54    266.00 o 
   5   8   2    23352.56    22889.24    240.55 o 
   6   8   2    12413.94    11950.25    156.86 o 
   7   8   2      360.02      318.53     36.03 o 
   8   8   2       16.38       51.78     38.46 o 
   9   8   2      100.21      124.99     57.52 o 
  10   8   2      245.49      248.18     70.90 o 
 -11   9   2      151.92      187.01     64.56 o 
 -10   9   2        1.56        0.00     37.68 o 
  -9   9   2      328.25      328.10     43.58 o 
  -8   9   2        5.04       28.34     25.82 o 
  -7   9   2       60.47      117.49     25.86 o 
  -6   9   2      222.20      220.12     22.93 o 
  -5   9   2       18.15       47.96     11.57 o 
  -4   9   2      279.51      375.78     21.29 o 
  -3   9   2    18212.44    19044.24    175.61 o 
  -2   9   2     5905.09     6337.17     79.16 o 
  -1   9   2      119.25      124.69     14.76 o 
   0   9   2     2106.76     2282.33     42.82 o 
   1   9   2      106.15      144.73     14.67 o 
   2   9   2     1776.64     2051.20     40.35 o 
   3   9   2        1.47       10.94     12.88 o 
   4   9   2       60.31       53.41     18.40 o 
   5   9   2      324.79      355.83     30.32 o 
   6   9   2      714.01      653.93     40.70 o 
   7   9   2      586.77      440.97     42.51 o 
   8   9   2      259.90      267.87     46.70 o 
   9   9   2      385.61      362.64     70.49 o 
  10   9   2       91.48      105.48     62.70 o 
 -11  10   2     1958.78     1671.44    126.24 o 
 -10  10   2     2344.86     2442.39    115.28 o 
  -9  10   2     3975.18     4214.24    110.87 o 
  -8  10   2    16065.26    16400.25    240.87 o 
  -7  10   2    10690.25    10402.43    144.75 o 
  -6  10   2    22892.58    22757.73    212.28 o 
  -5  10   2    10467.40     9849.91    131.16 o 
  -4  10   2     7156.51     6850.17     84.88 o 
  -3  10   2    20447.63    21513.42    215.32 o 
  -2  10   2      182.10      144.64     15.72 o 
  -1  10   2     8394.17     8439.17    100.74 o 
   0  10   2    11379.33    11646.52    112.13 o 
   1  10   2    15640.96    15896.53    147.18 o 
   2  10   2    39802.96    40172.21    327.97 o 
   3  10   2    20549.25    19446.69    189.47 o 
   4  10   2    16712.88    16034.75    186.01 o 
   5  10   2    16552.84    16171.22    186.39 o 
   6  10   2     7641.44     7334.66    127.38 o 
   7  10   2     2478.17     2330.11     86.72 o 
   8  10   2     1273.26     1296.96     74.30 o 
   9  10   2      184.38      114.01     60.49 o 
  10  10   2      226.80      230.46     73.80 o 
 -11  11   2       26.32       25.98     58.81 o 
 -10  11   2      268.07      302.15     50.97 o 
  -9  11   2      109.24       71.10     43.13 o 
  -8  11   2      107.50      113.25     32.19 o 
  -7  11   2     1612.54     1735.23     64.63 o 
  -6  11   2      417.78      458.96     28.65 o 
  -5  11   2       86.76      122.97     16.36 o 
  -4  11   2     3189.38     3307.92     58.91 o 
  -3  11   2    18962.62    20515.25    199.50 o 
  -2  11   2     4498.11     4512.36     79.40 o 
  -1  11   2     2486.30     2574.86     46.73 o 
   0  11   2      909.20     1079.28     29.77 o 
   1  11   2       14.47        8.24     12.36 o 
   2  11   2     2989.50     3302.96     56.61 o 
   3  11   2      383.09      446.49     24.99 o 
   4  11   2      399.14      432.56     29.16 o 
   5  11   2     1058.17     1043.51     47.13 o 
   6  11   2      229.66      206.75     31.66 o 
   7  11   2      524.73      435.12     44.40 o 
   8  11   2      181.81      191.94     41.25 o 
   9  11   2      395.93      477.21    100.43 o 
  10  11   2      104.82       24.59     63.45 o 
 -11  12   2     1013.84      992.52    105.79 o 
 -10  12   2     2233.53     2233.11    108.43 o 
  -9  12   2     1418.23     1433.45     90.89 o 
  -8  12   2     8746.76     8747.95    156.95 o 
  -7  12   2    17261.22    16806.37    219.60 o 
  -6  12   2    15490.33    15550.04    177.92 o 
  -5  12   2     5346.40     5187.78     78.77 o 
  -4  12   2     6333.15     6019.83     78.82 o 
  -3  12   2     4597.25     4740.09     72.58 o 
  -2  12   2       30.52       18.38     15.34 o 
  -1  12   2     2151.74     2193.56     50.39 o 
   0  12   2     2330.33     2045.65     52.08 o 
   1  12   2    13663.14    13436.10    139.71 o 
   2  12   2    17410.69    17329.20    172.96 o 
   3  12   2    15272.36    14609.00    148.81 o 
   4  12   2    20389.07    20143.20    207.04 o 
   5  12   2     8866.83     8696.13    125.76 o 
   6  12   2    15910.74    15370.35    192.90 o 
   7  12   2     7943.62     7768.60    144.60 o 
   8  12   2     1181.26     1089.13     71.29 o 
   9  12   2      212.89      242.46     68.14 o 
 -11  13   2       15.48        0.00     59.21 o 
 -10  13   2       61.51       85.31     49.25 o 
  -9  13   2      847.92      906.77     67.90 o 
  -8  13   2       56.63       38.08     33.08 o 
  -7  13   2        6.85       14.31     26.00 o 
  -6  13   2      186.64      166.06     24.42 o 
  -5  13   2       97.51       90.14     22.85 o 
  -4  13   2      933.17     1060.43     36.89 o 
  -3  13   2      928.87      997.83     37.38 o 
  -2  13   2     4668.92     4792.09     73.09 o 
  -1  13   2     5636.11     5646.70     80.23 o 
   0  13   2      384.44      401.32     24.20 o 
   1  13   2     3599.58     3597.95     64.22 o 
   2  13   2     1497.45     1573.02     44.12 o 
   3  13   2     1777.79     1810.36     51.17 o 
   4  13   2      845.01      789.33     38.87 o 
   5  13   2     1702.75     1610.81     58.60 o 
   6  13   2      278.17      237.76     35.31 o 
   7  13   2       69.47      106.77     36.79 o 
   8  13   2      170.31      128.39     42.65 o 
   9  13   2      296.65      355.48     74.31 o 
 -11  14   2       60.34       15.12     63.52 o 
 -10  14   2     1099.16     1132.83     85.81 o 
  -9  14   2     1944.60     1830.38    117.58 o 
  -8  14   2     5205.53     5306.71    128.35 o 
  -7  14   2    20307.69    19899.20    238.45 o 
  -6  14   2    13276.56    13100.02    154.84 o 
  -5  14   2     8002.19     7954.67    113.08 o 
  -4  14   2    21478.98    21848.04    221.76 o 
  -3  14   2     4371.31     4708.96     74.40 o 
  -2  14   2      171.33      170.41     20.56 o 
  -1  14   2     2246.86     2506.74     50.02 o 
   0  14   2     1432.40     1409.35     39.87 o 
   1  14   2    14286.10    13825.50    146.03 o 
   2  14   2    24018.26    23813.27    237.56 o 
   3  14   2    15772.00    15561.50    171.11 o 
   4  14   2     8615.46     8611.88    118.09 o 
   5  14   2     3404.55     3367.11     86.91 o 
   6  14   2    11858.58    11626.54    172.74 o 
   7  14   2     6271.98     6160.60    137.89 o 
   8  14   2     1253.99     1136.40     86.71 o 
   9  14   2      164.62      105.03     63.10 o 
 -10  15   2       50.73       48.47     55.30 o 
  -9  15   2      388.93      347.07     53.08 o 
  -8  15   2       32.63        0.00     33.10 o 
  -7  15   2       24.13       63.88     27.41 o 
  -6  15   2       12.78       10.17     22.44 o 
  -5  15   2     1462.55     1629.75     62.41 o 
  -4  15   2     1149.15     1118.87     42.70 o 
  -3  15   2     1212.25     1240.95     40.01 o 
  -2  15   2       62.99       86.55     21.30 o 
  -1  15   2     3263.72     3450.74     60.22 o 
   0  15   2     2187.20     2094.46     51.56 o 
   1  15   2     1133.30     1184.42     43.12 o 
   2  15   2     2596.46     2746.84     65.72 o 
   3  15   2      230.52      206.17     25.25 o 
   4  15   2       28.84       43.05     22.98 o 
   5  15   2      155.07      138.40     29.75 o 
   6  15   2        2.69        1.30     28.97 o 
   7  15   2       46.30       66.83     38.30 o 
   8  15   2       28.55        0.00     43.24 o 
   9  15   2       16.16        0.00     52.46 o 
 -10  16   2     1167.66     1110.03    126.04 o 
  -9  16   2     4754.12     4427.78    252.58 o 
  -8  16   2     6974.76     7481.65    150.81 o 
  -7  16   2     6513.68     6796.07    133.40 o 
  -6  16   2    16972.37    17379.61    203.51 o 
  -5  16   2    14227.82    14187.17    189.68 o 
  -4  16   2     9059.08     8860.63    119.32 o 
  -3  16   2     6371.23     6260.87     90.16 o 
  -2  16   2     1485.46     1473.24     43.82 o 
  -1  16   2     1562.69     1586.91     44.50 o 
   0  16   2     5297.85     5317.68     79.74 o 
   1  16   2     9501.96     9872.12    149.09 o 
   2  16   2    14816.40    14858.21    204.89 o 
   3  16   2     8015.44     7722.05    110.83 o 
   4  16   2     6437.54     6180.82    101.02 o 
   5  16   2     6853.72     6874.54    116.87 o 
   6  16   2     5350.61     5272.69    112.62 o 
   7  16   2     2919.94     2899.71    105.86 o 
   8  16   2     1408.97     1276.57     94.01 o 
   9  16   2      106.22       52.14     58.59 o 
 -10  17   2      898.02      693.06     86.31 o 
  -9  17   2      219.75      218.33     60.94 o 
  -8  17   2       13.87       71.06     42.21 o 
  -7  17   2      351.71      372.02     45.12 o 
  -6  17   2      174.78      180.60     34.04 o 
  -5  17   2      938.91      962.85     52.17 o 
  -4  17   2      462.50      456.87     32.91 o 
  -3  17   2      369.94      385.38     29.07 o 
  -2  17   2      126.16      125.82     21.97 o 
  -1  17   2      295.87      322.53     26.12 o 
   0  17   2     3103.14     3229.90     63.10 o 
   1  17   2     1579.41     1665.78     52.79 o 
   2  17   2     1216.39     1248.13     51.21 o 
   3  17   2       73.70       55.17     23.42 o 
   4  17   2        3.41        0.00     22.60 o 
   5  17   2      316.48      248.56     34.89 o 
   6  17   2      245.42      248.33     38.75 o 
   7  17   2      291.24      241.59     47.84 o 
   8  17   2      147.29      122.69     58.47 o 
 -10  18   2     1581.39     1841.70    220.32 o 
  -9  18   2     2765.39     2948.06    176.14 o 
  -8  18   2     5142.82     5258.97    153.61 o 
  -7  18   2     8009.66     8203.31    157.23 o 
  -6  18   2    15185.15    15299.04    242.60 o 
  -5  18   2    13541.16    13474.09    218.51 o 
  -4  18   2     6661.28     6703.88    120.77 o 
  -3  18   2     1634.47     1638.89     56.45 o 
  -2  18   2      131.72      135.39     26.14 o 
  -1  18   2      318.36      308.61     27.54 o 
   0  18   2     3974.39     4124.72     90.97 o 
   1  18   2     8075.21     8157.88    116.89 o 
   2  18   2     9468.48     9487.56    137.07 o 
   3  18   2     8522.82     8533.19    134.14 o 
   4  18   2     4979.37     4920.38     92.24 o 
   5  18   2     7674.04     7560.78    161.79 o 
   6  18   2     7126.90     7191.48    150.94 o 
   7  18   2     2536.12     2742.09    108.33 o 
   8  18   2      882.77      804.65     91.53 o 
  -9  19   2        2.59       66.45     54.14 o 
  -8  19   2       41.42       51.14     47.92 o 
  -7  19   2      250.02      267.32     50.27 o 
  -6  19   2      184.54      265.12     46.90 o 
  -5  19   2      398.35      485.77     57.24 o 
  -4  19   2       74.95      162.44     35.71 o 
  -3  19   2      628.86      512.64     50.09 o 
  -2  19   2       64.39       40.07     26.88 o 
  -1  19   2      637.92      642.92     40.34 o 
   0  19   2     4891.18     4818.82    100.81 o 
   1  19   2     1924.16     1909.95     59.57 o 
   2  19   2      244.76      234.69     34.82 o 
   3  19   2      484.01      399.51     40.21 o 
   4  19   2      121.30       77.24     28.91 o 
   5  19   2       54.21       36.41     30.16 o 
   6  19   2     1132.75      928.79     64.00 o 
   7  19   2      762.91      657.53     93.98 o 
   8  19   2      542.52      519.29     82.53 o 
  -9  20   2     2120.90     2199.21    131.06 o 
  -8  20   2     4148.97     4286.95    150.49 o 
  -7  20   2     6424.74     6358.45    165.69 o 
  -6  20   2     8190.04     8243.99    170.90 o 
  -5  20   2     9440.38     9187.75    177.72 o 
  -4  20   2     7445.11     7565.08    156.88 o 
  -3  20   2     1565.99     1757.94     72.65 o 
  -2  20   2        2.93        5.82     25.95 o 
  -1  20   2      841.17      975.49     52.69 o 
   0  20   2     3143.38     3189.57     81.15 o 
   1  20   2     7486.93     7201.09    127.21 o 
   2  20   2     7372.59     7210.00    138.77 o 
   3  20   2     8727.33     8815.95    150.55 o 
   4  20   2     9279.63     9070.38    165.49 o 
   5  20   2     7086.54     7347.93    152.34 o 
   6  20   2     5725.08     5845.13    141.73 o 
   7  20   2     1305.43     1133.55    100.11 o 
  -9  21   2       33.46      165.75     91.82 o 
  -8  21   2        2.11        0.00     59.08 o 
  -7  21   2      174.27      127.68     50.33 o 
  -6  21   2      226.92      235.91     49.81 o 
  -5  21   2      406.74      405.46     53.51 o 
  -4  21   2      703.75      634.15     58.66 o 
  -3  21   2       19.24        0.00     30.51 o 
  -2  21   2      535.49      619.69     50.44 o 
  -1  21   2     2026.86     2087.81    102.39 o 
   0  21   2     4265.28     4085.57    102.83 o 
   1  21   2     1119.40     1016.65     65.10 o 
   2  21   2      308.20      245.80     39.62 o 
   3  21   2      256.50      208.26     38.34 o 
   4  21   2        0.34        0.00     31.50 o 
   5  21   2      558.62      658.56     59.04 o 
   6  21   2     1479.16     1526.31     92.68 o 
   7  21   2      736.91      744.90     88.97 o 
  -8  22   2     3038.48     3154.18    167.42 o 
  -7  22   2     2498.00     2472.83    118.52 o 
  -6  22   2     4542.25     4820.35    195.11 o 
  -5  22   2     6594.25     6549.52    205.09 o 
  -4  22   2     4084.98     4031.14    122.52 o 
  -3  22   2     1879.82     2009.16     89.84 o 
  -2  22   2      719.78      777.36     55.28 o 
  -1  22   2      201.19      209.62     38.15 o 
   0  22   2     1325.88     1360.46     69.62 o 
   1  22   2     6298.90     6285.42    122.75 o 
   2  22   2    11653.20    11721.91    193.05 o 
   3  22   2     6959.11     6886.23    134.83 o 
   4  22   2     7800.86     7592.22    146.09 o 
   5  22   2     6127.66     6203.40    144.88 o 
   6  22   2     2963.31     3176.11    148.37 o 
   7  22   2      608.77      636.23    111.35 o 
  -8  23   2        6.90       23.79     64.54 o 
  -7  23   2      144.78       93.89     53.55 o 
  -6  23   2       11.26       30.23     44.44 o 
  -5  23   2     1557.01     1536.93     94.68 o 
  -4  23   2     2202.38     2423.18    103.06 o 
  -3  23   2      201.27      249.32     45.70 o 
  -2  23   2     1129.13     1150.58     71.75 o 
  -1  23   2      656.49      677.65     64.50 o 
   0  23   2     4400.61     4288.38    110.60 o 
   1  23   2      202.79      150.29     42.98 o 
   2  23   2       14.44        0.00     32.88 o 
   3  23   2     1058.64      964.01     61.50 o 
   4  23   2      116.58       91.99     39.09 o 
   5  23   2      387.44      325.39     55.77 o 
   6  23   2      523.63      467.58     84.11 o 
  -8  24   2     1503.12     1556.28    156.32 o 
  -7  24   2     3191.29     3228.84    148.96 o 
  -6  24   2     5138.34     5635.73    181.76 o 
  -5  24   2     3554.14     3550.61    133.70 o 
  -4  24   2      899.32      877.25     70.71 o 
  -3  24   2      923.31      801.02     67.58 o 
  -2  24   2      759.44      671.25     59.74 o 
  -1  24   2       10.16       22.25     38.35 o 
   0  24   2      470.36      549.81     52.35 o 
   1  24   2     3826.72     3842.74    121.36 o 
   2  24   2     6098.29     5952.68    155.98 o 
   3  24   2     4808.26     5119.52    128.09 o 
   4  24   2     5731.21     5765.52    171.99 o 
   5  24   2     4696.59     4728.79    234.79 o 
   6  24   2     2178.22     2244.34    151.05 o 
  -7  25   2        0.97       35.17     59.57 o 
  -6  25   2        1.41        3.05     53.29 o 
  -5  25   2      495.21      577.79     72.21 o 
  -4  25   2     1143.56     1138.89    145.20 o 
  -3  25   2     1787.98     2007.00    105.94 o 
  -2  25   2      973.28     1050.74     71.99 o 
  -1  25   2      219.25      194.67     46.53 o 
   0  25   2      787.79      737.04     59.76 o 
   1  25   2      496.94      620.19     67.07 o 
   2  25   2     1455.18     1288.25     99.26 o 
   3  25   2      243.67      133.16     58.28 o 
   4  25   2        0.59       40.29     45.85 o 
   5  25   2      103.65      101.12     61.12 o 
  -6  26   2     3985.64     3770.95    243.72 o 
  -5  26   2     1602.88     1547.95    113.38 o 
  -4  26   2     1042.22     1212.45    129.17 o 
  -3  26   2      705.76      623.62     78.16 o 
  -2  26   2        3.35        0.00     49.74 o 
  -1  26   2        1.50        0.00     44.11 o 
   0  26   2     1221.00     1057.23     81.67 o 
   1  26   2     1559.27     1686.72    100.88 o 
   2  26   2     1233.51     1190.47     99.81 o 
   3  26   2     5105.81     4789.64    171.38 o 
   4  26   2     4398.37     4388.60    220.32 o 
   5  26   2     2598.02     2584.72    143.38 o 
  -6  27   2       13.79       28.49     76.54 o 
  -5  27   2      220.93      194.02     66.76 o 
  -4  27   2      201.17      143.22     56.49 o 
  -3  27   2      552.06      607.47     79.51 o 
  -2  27   2     1426.02     1437.99    127.11 o 
  -1  27   2      589.50      841.34     77.84 o 
   0  27   2     1285.52     1246.12    100.98 o 
   1  27   2     1730.33     1596.47    101.71 o 
   2  27   2      596.71      563.77    107.66 o 
   3  27   2      159.28      231.88     66.17 o 
   4  27   2       12.75        0.00     55.48 o 
  -5  28   2     1625.64     1880.69    125.91 o 
  -4  28   2     1110.33     1144.34    115.15 o 
  -3  28   2      893.33      922.79     98.26 o 
  -2  28   2      125.96      174.23     63.93 o 
  -1  28   2        1.52       20.43     49.50 o 
   0  28   2      883.58      956.15     93.73 o 
   1  28   2     1442.97     1548.75    113.11 o 
   2  28   2     1950.60     2098.21    128.75 o 
   3  28   2     3565.77     3254.04    160.78 o 
  -4  29   2      335.22      481.45     81.22 o 
  -3  29   2      631.84      609.59     91.90 o 
  -2  29   2     1061.81     1076.95     99.48 o 
  -1  29   2     1763.26     1540.36    137.66 o 
   0  29   2      630.98      832.83     91.44 o 
   1  29   2      509.24      568.73     84.81 o 
   2  29   2      407.78      425.02     79.47 o 
  -2  30   2      171.50      113.55     65.43 o 
  -1  30   2       89.47      170.93     66.83 o 
   0  30   2       37.20        0.00     57.18 o 
   1  30   2      745.45      543.18     83.92 o 
 -12   1   3     3765.58     3886.84    221.17 o 
 -11   1   3     8049.22     8258.30    176.08 o 
 -10   1   3    15394.90    15930.51    284.69 o 
  -9   1   3    21750.98    21368.27    284.28 o 
  -8   1   3    10540.88    10185.06    150.52 o 
  -7   1   3     5618.96     5386.41     89.12 o 
  -6   1   3     2298.86     2316.09     56.50 o 
  -5   1   3     1215.94     1188.13     38.74 o 
  -4   1   3     7305.04     7915.43     86.32 o 
  -3   1   3   115506.43   118652.13    995.00 o 
  -2   1   3    14379.31    14725.43    133.20 o 
  -1   1   3     5491.13     5651.16     71.55 o 
   0   1   3    61971.43    63696.43    699.54 o 
   1   1   3    77566.77    77990.65    670.41 o 
   2   1   3    55674.98    56475.51    455.89 o 
   3   1   3    29641.40    29776.70    233.27 o 
   4   1   3    11169.73    11393.88    112.22 o 
   5   1   3     1552.98     1597.65     41.78 o 
   6   1   3        1.56        0.00     20.78 o 
   7   1   3      641.09      700.81     51.73 o 
   8   1   3     4064.90     4078.21    131.24 o 
   9   1   3     5823.46     5589.47    187.95 o 
  10   1   3     3026.84     3102.47    191.53 o 
 -12   2   3      141.29      134.32     66.74 o 
 -11   2   3       41.28       43.22     40.14 o 
 -10   2   3      433.53      481.43     51.86 o 
  -9   2   3      270.02      266.45     39.19 o 
  -8   2   3       49.15       32.01     24.38 o 
  -7   2   3      383.21      356.82     28.65 o 
  -6   2   3      890.37     1036.25     38.93 o 
  -5   2   3      467.17      452.38     25.97 o 
  -4   2   3     3407.52     3222.50     49.28 o 
  -3   2   3    44028.64    44390.60    370.26 o 
  -2   2   3    20189.93    20390.62    185.33 o 
  -1   2   3    10615.19    11323.49    142.88 o 
   0   2   3     5524.04     5580.33     80.54 o 
   1   2   3      482.96      503.34     20.97 o 
   2   2   3     1964.42     2146.39     42.05 o 
   3   2   3     4929.36     5582.31     67.45 o 
   4   2   3      220.83      223.76     17.99 o 
   5   2   3      846.43      894.53     35.89 o 
   6   2   3      144.08      147.12     26.02 o 
   7   2   3        9.58        0.00     25.87 o 
   8   2   3      179.73      132.39     43.00 o 
   9   2   3       94.24       40.13     51.68 o 
  10   2   3        0.79        9.94     64.62 o 
 -12   3   3     4387.96     4472.36    186.57 o 
 -11   3   3     6860.96     7042.24    177.36 o 
 -10   3   3    10395.36    10457.58    246.25 o 
  -9   3   3    11853.92    11772.68    175.43 o 
  -8   3   3     8967.44     8599.08    134.79 o 
  -7   3   3     6335.34     6127.42     90.97 o 
  -6   3   3     3311.74     3276.06     59.21 o 
  -5   3   3       80.19       66.60     15.20 o 
  -4   3   3     2958.30     2853.31     52.55 o 
  -3   3   3     4966.19     4972.45     59.40 o 
  -2   3   3    25683.66    25254.28    226.22 o 
  -1   3   3    34129.24    34564.12    428.34 o 
   0   3   3    36293.03    36609.63    336.18 o 
   1   3   3    69913.77    68413.95    619.41 o 
   2   3   3    39655.55    38616.20    307.94 o 
   3   3   3    16227.40    15555.24    138.92 o 
   4   3   3     9358.20     9454.48    101.09 o 
   5   3   3     1584.15     1522.72     49.81 o 
   6   3   3      944.66      900.23     42.96 o 
   7   3   3     2446.06     2538.83     90.66 o 
   8   3   3     2810.52     2839.83    112.93 o 
   9   3   3     7327.66     6883.65    303.51 o 
  10   3   3     4432.55     4284.80    217.59 o 
 -12   4   3       11.03       62.99     60.90 o 
 -11   4   3      158.79      169.91     51.75 o 
 -10   4   3       52.61       60.44     38.06 o 
  -9   4   3      417.78      448.06     49.30 o 
  -8   4   3      207.67      193.23     28.33 o 
  -7   4   3     1151.53     1209.52     45.81 o 
  -6   4   3     2193.80     2265.20     51.87 o 
  -5   4   3      108.84      115.75     20.43 o 
  -4   4   3     1042.40     1124.69     37.55 o 
  -3   4   3      339.72      398.11     16.82 o 
  -2   4   3     7040.39     7048.89     84.26 o 
  -1   4   3      148.27      175.43     14.52 o 
   0   4   3      579.23      589.29     18.71 o 
   1   4   3     1810.61     1815.69     31.46 o 
   2   4   3     1087.60     1064.55     27.83 o 
   3   4   3     4029.02     4360.14     60.50 o 
   4   4   3      893.29      902.42     27.80 o 
   5   4   3      651.71      542.44     34.68 o 
   6   4   3        1.41        0.00     20.37 o 
   7   4   3       16.57        1.05     30.25 o 
   8   4   3      108.48       36.42     43.04 o 
   9   4   3      530.76      684.77    123.99 o 
  10   4   3       36.54        0.00     81.80 o 
 -12   5   3     2471.48     2213.67    142.07 o 
 -11   5   3     6111.37     6290.50    180.99 o 
 -10   5   3    11629.34    11392.55    223.77 o 
  -9   5   3     8091.77     8172.14    140.16 o 
  -8   5   3     6146.74     6226.70    112.57 o 
  -7   5   3     4577.56     4493.85     87.59 o 
  -6   5   3     1875.68     1974.37     61.50 o 
  -5   5   3     4304.43     4489.03     90.15 o 
  -4   5   3      600.72      618.43     24.33 o 
  -3   5   3      741.44      721.94     21.30 o 
  -2   5   3     3085.99     2818.19     38.30 o 
  -1   5   3    91594.13    90652.22   1216.53 o 
   0   5   3    49385.08    48008.48    464.85 o 
   1   5   3    50584.61    50461.14    422.25 o 
   2   5   3    30693.20    31026.10    254.28 o 
   3   5   3     9824.03     9232.37     93.46 o 
   4   5   3     7387.56     7339.66     78.31 o 
   5   5   3      142.77      120.82     22.31 o 
   6   5   3      642.20      628.86     38.95 o 
   7   5   3     2252.09     2154.61     90.34 o 
   8   5   3     3702.51     3901.29    146.61 o 
   9   5   3     5651.96     6019.75    363.85 o 
  10   5   3     4907.21     4811.85    307.58 o 
 -12   6   3       93.74      132.33     63.59 o 
 -11   6   3       27.50       51.13     49.63 o 
 -10   6   3       50.60      101.27     44.02 o 
  -9   6   3      302.38      257.61     37.05 o 
  -8   6   3      295.33      291.41     34.37 o 
  -7   6   3      584.86      558.34     35.14 o 
  -6   6   3      181.65      141.31     17.87 o 
  -5   6   3      419.45      446.50     22.10 o 
  -4   6   3      475.82      496.09     21.00 o 
  -3   6   3     1297.91     1382.52     28.01 o 
  -2   6   3     2272.04     2500.37     48.51 o 
  -1   6   3      268.05      263.64     16.42 o 
   0   6   3     9778.85    10009.51     95.96 o 
   1   6   3     5169.50     5468.36     65.69 o 
   2   6   3        2.29        0.00      9.08 o 
   3   6   3      167.11      201.63     16.04 o 
   4   6   3      229.83      211.37     17.02 o 
   5   6   3        3.68        4.17     17.64 o 
   6   6   3      316.42      252.84     29.50 o 
   7   6   3       73.21       51.30     31.57 o 
   8   6   3      515.59      508.23     83.21 o 
   9   6   3      163.33      106.48     57.81 o 
  10   6   3      210.92       52.93     72.65 o 
 -12   7   3     3669.89     3706.37    200.52 o 
 -11   7   3     6416.37     6830.98    172.45 o 
 -10   7   3     9172.61     9196.97    180.34 o 
  -9   7   3     9436.47     9605.95    216.97 o 
  -8   7   3     6701.27     6701.51    111.56 o 
  -7   7   3     1620.80     1682.71     54.44 o 
  -6   7   3      193.41      202.64     18.54 o 
  -5   7   3      859.78      949.32     28.38 o 
  -4   7   3       21.56       11.70     10.51 o 
  -3   7   3     6544.46     6432.28     76.67 o 
  -2   7   3    18601.81    18395.79    214.06 o 
  -1   7   3    12783.22    12341.98    151.64 o 
   0   7   3    54536.32    53491.40    409.94 o 
   1   7   3    24170.56    23736.61    200.41 o 
   2   7   3    18991.26    18244.32    158.97 o 
   3   7   3    31227.51    32054.46    270.52 o 
   4   7   3     3893.41     3885.70     70.18 o 
   5   7   3     1810.56     1629.88     66.51 o 
   6   7   3      151.74      166.01     28.10 o 
   7   7   3     2610.96     2533.66     98.30 o 
   8   7   3     2217.34     2269.66    109.48 o 
   9   7   3     4088.39     4068.73    177.40 o 
 -12   8   3        0.28      136.55     77.98 o 
 -11   8   3       84.31      123.15     54.39 o 
 -10   8   3        0.06       40.89     37.64 o 
  -9   8   3       64.90       78.90     29.63 o 
  -8   8   3      199.61      185.29     29.91 o 
  -7   8   3      352.04      334.25     31.13 o 
  -6   8   3        3.47        5.72     12.76 o 
  -5   8   3       13.62        7.18     12.19 o 
  -4   8   3     5718.83     5848.79     83.06 o 
  -3   8   3    10983.11    11631.95    124.95 o 
  -2   8   3     1424.59     1500.03     34.90 o 
  -1   8   3     2862.47     2761.77     43.00 o 
   0   8   3      560.42      585.35     20.00 o 
   1   8   3       19.69        0.00     10.54 o 
   2   8   3       25.37       14.40     11.38 o 
   3   8   3     2368.52     2630.76     48.43 o 
   4   8   3      515.64      542.83     30.65 o 
   5   8   3      278.90      276.14     28.43 o 
   6   8   3      670.26      617.86     40.74 o 
   7   8   3      382.37      448.75     42.23 o 
   8   8   3     1006.56      894.74     70.45 o 
   9   8   3        9.03       97.14     60.00 o 
 -12   9   3     6681.94     6307.42    255.19 o 
 -11   9   3     5299.18     5424.57    185.24 o 
 -10   9   3     3477.78     3816.73    117.89 o 
  -9   9   3    10027.79    10104.64    194.47 o 
  -8   9   3    11722.60    11410.35    158.14 o 
  -7   9   3     2874.98     2850.11     64.03 o 
  -6   9   3      355.82      281.25     21.45 o 
  -5   9   3       24.98       33.51     12.29 o 
  -4   9   3      612.09      534.99     22.24 o 
  -3   9   3     5845.62     5607.82     83.04 o 
  -2   9   3    35416.39    35548.32    323.49 o 
  -1   9   3    31687.35    31827.49    278.46 o 
   0   9   3    28956.57    29648.50    252.53 o 
   1   9   3    27116.53    26400.32    223.99 o 
   2   9   3    34706.98    34265.09    286.56 o 
   3   9   3    13661.23    13728.01    151.62 o 
   4   9   3     3860.77     3926.36     69.88 o 
   5   9   3     1860.87     1876.31     69.41 o 
   6   9   3     1101.87      998.82     50.74 o 
   7   9   3       34.68       16.30     29.95 o 
   8   9   3      886.26      845.40    101.77 o 
   9   9   3     4526.80     4755.83    235.76 o 
 -12  10   3       49.44       55.53     75.06 o 
 -11  10   3       31.40       61.09     52.81 o 
 -10  10   3      100.04       81.97     39.61 o 
  -9  10   3      576.83      481.89     55.67 o 
  -8  10   3        2.19       17.26     25.69 o 
  -7  10   3       96.46       79.29     22.44 o 
  -6  10   3      520.03      538.11     30.38 o 
  -5  10   3      803.16      796.93     27.79 o 
  -4  10   3     9804.33    10398.00    109.14 o 
  -3  10   3     9232.19     9797.33    113.14 o 
  -2  10   3     1049.11     1076.90     27.22 o 
  -1  10   3      433.63      436.81     20.44 o 
   0  10   3     1635.20     1637.71     35.94 o 
   1  10   3     8368.07     8923.78     97.06 o 
   2  10   3     1113.64     1028.33     36.30 o 
   3  10   3      932.67     1032.48     35.13 o 
   4  10   3       35.35        0.00     17.82 o 
   5  10   3      552.76      590.48     40.79 o 
   6  10   3      190.77      154.65     29.28 o 
   7  10   3     2021.41     2010.50     81.36 o 
   8  10   3      276.42      181.34     54.24 o 
   9  10   3        2.37        0.00     52.58 o 
 -12  11   3     6035.57     6597.31    304.97 o 
 -11  11   3     4750.79     5328.35    377.89 o 
 -10  11   3     3613.09     3851.87    121.76 o 
  -9  11   3     9446.30     9386.65    167.60 o 
  -8  11   3     8218.90     8447.51    150.55 o 
  -7  11   3     7393.69     7460.28    115.55 o 
  -6  11   3     1450.25     1601.18     46.94 o 
  -5  11   3      304.31      353.27     20.58 o 
  -4  11   3      231.86      277.49     20.82 o 
  -3  11   3    10584.51    11054.25    120.40 o 
  -2  11   3    22215.86    22034.54    206.64 o 
  -1  11   3    35962.34    34744.91    283.55 o 
   0  11   3    59273.38    60292.17    452.84 o 
   1  11   3    34592.84    33652.56    281.46 o 
   2  11   3    29882.88    29242.96    254.62 o 
   3  11   3    15771.77    15286.73    164.67 o 
   4  11   3     4168.54     3985.86     73.10 o 
   5  11   3       47.73       46.33     25.18 o 
   6  11   3      777.97      744.23     48.74 o 
   7  11   3      542.72      589.01     50.44 o 
   8  11   3     1911.30     1958.99    117.74 o 
   9  11   3     2665.36     2445.23    180.78 o 
 -11  12   3       90.10       45.95     59.54 o 
 -10  12   3       84.51       86.90     45.03 o 
  -9  12   3     1381.76     1432.71     72.89 o 
  -8  12   3       44.12       40.18     31.85 o 
  -7  12   3       83.81      102.37     25.85 o 
  -6  12   3      342.24      397.60     29.05 o 
  -5  12   3     1419.18     1578.21     39.31 o 
  -4  12   3     1351.38     1475.05     39.43 o 
  -3  12   3       22.41       23.60     13.29 o 
  -2  12   3     2156.64     2080.13     58.17 o 
  -1  12   3      231.67      189.33     18.09 o 
   0  12   3      301.78      448.69     23.03 o 
   1  12   3       97.96      144.06     18.05 o 
   2  12   3        3.74       15.25     16.20 o 
   3  12   3      307.29      354.20     27.98 o 
   4  12   3      262.09      295.53     30.54 o 
   5  12   3      764.97      672.43     44.34 o 
   6  12   3     1641.69     1570.93     67.02 o 
   7  12   3      598.90      536.29     51.14 o 
   8  12   3      180.24      173.29     50.51 o 
   9  12   3       37.73       48.90     62.09 o 
 -11  13   3     3812.84     4518.85    318.13 o 
 -10  13   3     5823.56     6000.50    160.18 o 
  -9  13   3     5679.06     5861.21    131.40 o 
  -8  13   3    10011.53    10062.49    250.57 o 
  -7  13   3    12505.85    13020.97    171.62 o 
  -6  13   3      129.51      109.85     21.98 o 
  -5  13   3      172.45      216.56     22.00 o 
  -4  13   3      834.56      799.72     31.82 o 
  -3  13   3    17305.44    17464.56    171.16 o 
  -2  13   3    16609.77    16236.21    160.83 o 
  -1  13   3    17506.27    17556.51    163.30 o 
   0  13   3    30951.53    31426.02    267.26 o 
   1  13   3    35001.89    34466.07    303.70 o 
   2  13   3    23709.64    23001.44    222.11 o 
   3  13   3     9040.65     9126.77    119.08 o 
   4  13   3     5777.62     5702.65     92.72 o 
   5  13   3      503.72      446.57     39.82 o 
   6  13   3      263.99      201.83     35.71 o 
   7  13   3     1547.04     1597.58     78.27 o 
   8  13   3     2416.51     2410.31    118.24 o 
   9  13   3     1385.73     1437.31    123.78 o 
 -11  14   3       56.31       24.78    100.63 o 
 -10  14   3        6.85       94.08     61.71 o 
  -9  14   3      132.28      119.74     43.15 o 
  -8  14   3       87.20       88.69     31.79 o 
  -7  14   3       27.84        9.12     25.31 o 
  -6  14   3      328.90      379.03     30.31 o 
  -5  14   3      652.17      713.22     42.70 o 
  -4  14   3     1229.01     1313.80     40.39 o 
  -3  14   3     1738.01     1837.97     47.81 o 
  -2  14   3      713.68      733.94     37.32 o 
  -1  14   3     1111.67     1313.88     38.27 o 
   0  14   3       25.34       13.35     14.68 o 
   1  14   3     1317.72     1418.21     48.16 o 
   2  14   3       21.96        0.00     16.93 o 
   3  14   3      244.40      208.58     25.52 o 
   4  14   3      813.55      919.18     48.54 o 
   5  14   3      598.69      564.12     43.02 o 
   6  14   3     1122.93     1175.22     74.46 o 
   7  14   3      193.37      176.20     39.72 o 
   8  14   3       61.03        0.00     46.47 o 
 -11  15   3     3419.51     3721.24    183.61 o 
 -10  15   3     4980.06     4978.52    194.36 o 
  -9  15   3     7893.11     8229.31    174.27 o 
  -8  15   3     6043.94     6100.33    141.11 o 
  -7  15   3     3787.79     3872.10     87.87 o 
  -6  15   3      149.19      131.64     24.68 o 
  -5  15   3      313.93      400.60     33.17 o 
  -4  15   3      809.36      738.45     43.19 o 
  -3  15   3     6615.95     6493.81     87.87 o 
  -2  15   3    13404.01    13174.26    142.50 o 
  -1  15   3    17960.76    18113.75    181.35 o 
   0  15   3    20100.04    20173.49    203.42 o 
   1  15   3    23250.19    22749.92    243.94 o 
   2  15   3    14573.48    14687.38    168.93 o 
   3  15   3     1383.86     1418.13     51.12 o 
   4  15   3     4301.73     4166.40     81.00 o 
   5  15   3     1990.15     1887.97     71.78 o 
   6  15   3        9.07        0.00     28.96 o 
   7  15   3      414.62      333.60     52.63 o 
   8  15   3     1940.34     1768.29    131.92 o 
 -11  16   3       33.06      134.81     72.61 o 
 -10  16   3       81.94       74.82     63.15 o 
  -9  16   3        6.65       27.57     50.39 o 
  -8  16   3      185.44       88.19     44.73 o 
  -7  16   3      437.29      478.28     44.32 o 
  -6  16   3      903.49      842.72     51.02 o 
  -5  16   3     2584.45     2570.23     74.39 o 
  -4  16   3     2220.09     2206.48     64.13 o 
  -3  16   3       45.20       64.26     19.51 o 
  -2  16   3      213.73      195.41     23.90 o 
  -1  16   3      400.60      354.76     26.72 o 
   0  16   3       92.05      105.13     21.92 o 
   1  16   3      722.06      744.89     48.98 o 
   2  16   3      265.84      257.14     30.68 o 
   3  16   3     1607.44     1584.70     70.70 o 
   4  16   3       17.50        0.00     22.20 o 
   5  16   3      133.96      183.93     34.22 o 
   6  16   3     1091.19     1138.57     62.04 o 
   7  16   3      267.08      309.91     53.99 o 
   8  16   3      258.25      238.68     64.16 o 
 -10  17   3     2987.67     3055.37    166.74 o 
  -9  17   3     5812.82     5921.71    229.06 o 
  -8  17   3     2856.29     2999.49    119.83 o 
  -7  17   3      826.70      876.14     65.88 o 
  -6  17   3     2150.03     2312.25     89.54 o 
  -5  17   3        9.31       26.70     30.45 o 
  -4  17   3      204.77      254.67     30.76 o 
  -3  17   3     2014.40     2170.49     59.22 o 
  -2  17   3    10886.65    10436.89    148.00 o 
  -1  17   3    18478.28    17717.29    194.43 o 
   0  17   3    20914.25    20454.68    217.11 o 
   1  17   3    14012.19    14134.05    188.11 o 
   2  17   3    10584.42    10595.99    210.30 o 
   3  17   3     1236.71     1222.36     50.77 o 
   4  17   3     2328.16     2223.90     71.83 o 
   5  17   3     1079.56     1061.99     56.68 o 
   6  17   3      176.90      133.98     39.58 o 
   7  17   3      228.85      185.76     51.11 o 
   8  17   3     1691.03     1552.42    114.03 o 
 -10  18   3        7.29      108.80     68.38 o 
  -9  18   3      175.21       94.14     64.70 o 
  -8  18   3      966.44      909.02     78.56 o 
  -7  18   3      613.25      509.76     59.72 o 
  -6  18   3     1772.99     2048.53     87.41 o 
  -5  18   3     4082.34     4327.24    106.45 o 
  -4  18   3      701.16      777.26     48.53 o 
  -3  18   3      383.11      409.70     37.57 o 
  -2  18   3     1353.07     1349.65     49.35 o 
  -1  18   3     1253.31     1263.83     52.26 o 
   0  18   3      208.55      174.96     29.03 o 
   1  18   3      241.24      199.98     35.25 o 
   2  18   3      446.96      454.73     53.93 o 
   3  18   3     1082.13     1152.82     56.07 o 
   4  18   3      366.90      387.87     38.31 o 
   5  18   3      187.20      170.21     38.81 o 
   6  18   3      668.27      664.74     60.50 o 
   7  18   3      313.82      338.54     67.13 o 
 -10  19   3     2801.32     2754.26    196.19 o 
  -9  19   3     2062.60     1991.73    167.23 o 
  -8  19   3     3212.17     3296.70    176.35 o 
  -7  19   3     2218.36     2336.30    119.80 o 
  -6  19   3     1174.83     1230.02     80.98 o 
  -5  19   3      186.06      146.43     37.67 o 
  -4  19   3      372.63      413.85     40.65 o 
  -3  19   3     3614.05     3745.45     88.45 o 
  -2  19   3     3669.97     3817.91     86.27 o 
  -1  19   3     6730.30     6900.03    118.72 o 
   0  19   3    25277.70    24762.33    289.35 o 
   1  19   3    11499.23    10991.06    163.43 o 
   2  19   3     6589.25     6567.67    132.00 o 
   3  19   3     4870.21     4881.69    108.46 o 
   4  19   3     1104.47     1114.52     59.96 o 
   5  19   3      248.50      210.37     40.68 o 
   6  19   3      240.27      192.34     46.57 o 
   7  19   3      856.53      968.31     93.84 o 
  -9  20   3       65.60       98.44     69.33 o 
  -8  20   3       65.17      135.00     66.71 o 
  -7  20   3     1047.92     1029.79     94.89 o 
  -6  20   3     3231.39     3387.16    120.24 o 
  -5  20   3     2397.60     2494.66     90.63 o 
  -4  20   3     2207.77     2371.93     93.78 o 
  -3  20   3      177.74      123.96     34.59 o 
  -2  20   3     2352.26     2421.41     76.90 o 
  -1  20   3      683.93      648.20     50.08 o 
   0  20   3     1675.34     1733.29     68.70 o 
   1  20   3        4.59       51.38     28.69 o 
   2  20   3      186.01      177.76     37.75 o 
   3  20   3       41.93       38.36     31.02 o 
   4  20   3      343.37      242.65     40.82 o 
   5  20   3     1498.81     1443.14     85.34 o 
   6  20   3      268.48      239.54     60.26 o 
   7  20   3      605.80      551.79     80.95 o 
  -9  21   3     2344.12     2540.55    188.57 o 
  -8  21   3     1118.12     1051.00    124.60 o 
  -7  21   3     1713.96     1801.33    117.57 o 
  -6  21   3     1229.06     1140.05    111.03 o 
  -5  21   3      205.19      139.70     40.06 o 
  -4  21   3      436.01      405.10     51.34 o 
  -3  21   3     2341.50     2362.91     84.89 o 
  -2  21   3     1918.90     2090.60     80.07 o 
  -1  21   3     7234.93     7367.48    141.22 o 
   0  21   3    16257.13    16094.79    218.16 o 
   1  21   3     8746.07     8811.28    171.52 o 
   2  21   3     6221.72     6156.10    134.61 o 
   3  21   3     5643.74     5661.08    121.28 o 
   4  21   3     2484.99     2543.33    114.32 o 
   5  21   3      261.62      284.41     48.33 o 
   6  21   3       71.12       64.64     52.36 o 
   7  21   3      721.46      601.84     83.22 o 
  -9  22   3       90.26       47.65     85.17 o 
  -8  22   3      107.53       41.43     77.63 o 
  -7  22   3      640.16      527.63     75.90 o 
  -6  22   3     2742.72     2830.43    128.69 o 
  -5  22   3      857.74      734.43     67.16 o 
  -4  22   3      349.23      334.26     49.18 o 
  -3  22   3      469.93      566.30     50.94 o 
  -2  22   3      370.73      377.16     45.59 o 
  -1  22   3      176.50      147.17     37.50 o 
   0  22   3       35.22       80.44     33.12 o 
   1  22   3       25.95       59.63     34.48 o 
   2  22   3       11.29       15.16     32.30 o 
   3  22   3       12.01        0.00     31.07 o 
   4  22   3      835.52      957.42     64.77 o 
   5  22   3      411.76      393.50     53.92 o 
   6  22   3      339.56      356.64     65.15 o 
  -8  23   3     1803.70     1760.05    160.41 o 
  -7  23   3     1981.35     1878.34    118.68 o 
  -6  23   3     1267.84     1137.73     86.11 o 
  -5  23   3      332.11      244.76     49.44 o 
  -4  23   3     1271.05     1327.71    101.40 o 
  -3  23   3     2876.77     2920.54    101.37 o 
  -2  23   3     4228.75     4507.96    123.49 o 
  -1  23   3     9071.70     9125.11    166.27 o 
   0  23   3     7532.10     7657.66    151.05 o 
   1  23   3     9682.84     9405.42    231.95 o 
   2  23   3     7617.32     8003.97    200.61 o 
   3  23   3     3168.87     3079.26    100.32 o 
   4  23   3     1977.20     1794.97     83.54 o 
   5  23   3      417.67      370.77     64.98 o 
   6  23   3       27.39       60.25     59.31 o 
  -8  24   3       46.09      146.07     88.79 o 
  -7  24   3      291.62      525.70     91.24 o 
  -6  24   3     2186.56     1984.52    120.41 o 
  -5  24   3      786.81      904.17     73.87 o 
  -4  24   3      355.52      461.69     59.01 o 
  -3  24   3     1017.50     1201.72     86.12 o 
  -2  24   3      367.17      321.59     50.08 o 
  -1  24   3      309.73      267.25     44.01 o 
   0  24   3      141.04      141.96     39.25 o 
   1  24   3      116.42      128.09     43.15 o 
   2  24   3      166.99      144.36     43.18 o 
   3  24   3      120.01      178.45     42.01 o 
   4  24   3      678.54      597.30     56.73 o 
   5  24   3      798.45      796.05     82.21 o 
  -7  25   3     1893.08     2137.48    169.77 o 
  -6  25   3      190.63      217.94     66.29 o 
  -5  25   3        0.29        6.97     45.20 o 
  -4  25   3      524.91      609.77     77.10 o 
  -3  25   3     2298.59     2378.38    196.56 o 
  -2  25   3     5540.69     5812.52    145.04 o 
  -1  25   3     5351.08     5739.23    189.89 o 
   0  25   3     4369.91     4737.43    135.89 o 
   1  25   3     5999.84     6181.63    166.68 o 
   2  25   3     4607.04     4476.17    159.40 o 
   3  25   3     3413.13     3362.01    115.71 o 
   4  25   3     1814.49     1830.34     94.06 o 
   5  25   3      278.01      233.26     65.30 o 
  -7  26   3      322.19      388.72     99.08 o 
  -6  26   3     1271.55     1190.72    121.96 o 
  -5  26   3      806.51      804.32     72.92 o 
  -4  26   3      660.35      811.14     79.42 o 
  -3  26   3     1426.24     1425.28     95.89 o 
  -2  26   3      228.60      226.12     50.11 o 
  -1  26   3       17.49       86.41     54.25 o 
   0  26   3       18.31       22.28     41.96 o 
   1  26   3      197.71      264.69     57.71 o 
   2  26   3        3.17       31.67     53.58 o 
   3  26   3      184.72      192.76     51.62 o 
   4  26   3      550.70      493.13     73.41 o 
  -6  27   3       71.00       55.31     70.72 o 
  -5  27   3       61.14        5.06     58.30 o 
  -4  27   3      219.54      167.32     57.07 o 
  -3  27   3     1545.66     1486.50    108.76 o 
  -2  27   3     2476.45     2546.87    173.44 o 
  -1  27   3     3624.43     3805.40    139.84 o 
   0  27   3     5011.82     5379.04    222.66 o 
   1  27   3     2635.21     2742.74    163.36 o 
   2  27   3     1405.15     1577.07    150.05 o 
   3  27   3     1781.02     1620.62    118.51 o 
  -5  28   3      950.91      967.17    109.72 o 
  -4  28   3      571.56      520.74     80.16 o 
  -3  28   3      342.95      431.56     76.61 o 
  -2  28   3      451.43      271.19     70.76 o 
  -1  28   3       78.90       97.69     52.03 o 
   0  28   3        4.90       30.77     52.71 o 
   1  28   3       35.81        8.25     54.90 o 
   2  28   3        4.28        0.00     56.02 o 
   3  28   3      168.12      160.52     66.83 o 
  -4  29   3      304.31      270.57     82.89 o 
  -3  29   3      704.08      814.77    150.81 o 
  -2  29   3     2525.13     2579.53    143.68 o 
  -1  29   3     2646.56     2575.14    156.90 o 
   0  29   3     1926.15     1905.47    124.54 o 
   1  29   3     2433.63     2629.38    163.20 o 
  -2  30   3      337.78      288.78     72.39 o 
  -1  30   3       22.41       38.06     60.29 o 
 -13   0   4     2649.75     2833.36    226.28 o 
 -12   0   4     2758.52     3380.30    232.82 o 
 -11   0   4     7751.38     8116.51    269.14 o 
 -10   0   4     6327.08     6063.64    191.13 o 
  -9   0   4       64.00        0.00     54.76 o 
  -8   0   4      432.36      432.63     49.75 o 
  -7   0   4     1368.15     1396.59     87.17 o 
  -6   0   4    18063.21    17357.19    267.90 o 
  -5   0   4    72779.03    74290.20    925.17 o 
  -4   0   4    76891.81    77959.90    863.44 o 
  -3   0   4      275.08      370.15     30.56 o 
  -2   0   4    16757.58    16509.43    254.35 o 
  -1   0   4    12653.92    12918.76    289.36 o 
   0   0   4    24324.76    23592.97    349.13 o 
   1   0   4     2211.55     2392.83     63.19 o 
   2   0   4      298.30      324.17     38.70 o 
   3   0   4      321.09      274.34     27.16 o 
   4   0   4     5644.38     5505.23    105.55 o 
   5   0   4     6497.50     6553.66    128.99 o 
   6   0   4     8883.33     8896.73    176.60 o 
   7   0   4    10699.13    10571.10    298.48 o 
   8   0   4    10631.05    10821.33    320.00 o 
   9   0   4     4868.78     5092.81    338.59 o 
 -13   1   4        0.29        0.00     59.47 o 
 -12   1   4      116.46      158.75     55.92 o 
 -11   1   4        1.03        0.00     40.23 o 
 -10   1   4       87.20       82.69     36.04 o 
  -9   1   4        0.06        0.00     27.40 o 
  -8   1   4      239.92      217.51     29.38 o 
  -7   1   4       32.26        6.41     18.64 o 
  -6   1   4      136.17      145.25     20.83 o 
  -5   1   4     2304.79     2584.36     51.53 o 
  -4   1   4      266.23      272.97     18.91 o 
  -3   1   4    16189.47    17157.95    166.49 o 
  -2   1   4     3109.11     3227.99     52.61 o 
  -1   1   4      608.61      604.89     25.46 o 
   0   1   4     1703.27     1800.15     68.09 o 
   1   1   4     2996.36     3048.81     51.27 o 
   2   1   4      229.27      346.96     20.94 o 
   3   1   4       92.31       76.06     13.50 o 
   4   1   4       61.75       65.27     15.29 o 
   5   1   4      348.41      415.51     28.49 o 
   6   1   4      113.22      116.22     28.21 o 
   7   1   4      133.38      120.16     40.52 o 
   8   1   4       10.33       10.77     44.89 o 
   9   1   4        2.18        0.00     52.62 o 
 -13   2   4     2763.69     2758.28    214.84 o 
 -12   2   4     3195.20     2676.84    171.83 o 
 -11   2   4     5227.58     5212.57    165.26 o 
 -10   2   4     7148.05     7046.55    141.05 o 
  -9   2   4      507.00      557.50     44.60 o 
  -8   2   4        3.61       15.51     22.22 o 
  -7   2   4     2959.46     2886.31     64.70 o 
  -6   2   4    13040.00    13181.51    161.81 o 
  -5   2   4    52769.40    54758.06    491.47 o 
  -4   2   4    64310.59    63578.49    505.99 o 
  -3   2   4    13690.25    12723.72    123.66 o 
  -2   2   4    34594.48    35322.54    349.75 o 
  -1   2   4    10658.90    10614.11    142.70 o 
   0   2   4    21394.70    21453.05    241.63 o 
   1   2   4     2727.72     2417.22     40.86 o 
   2   2   4     1096.08      977.35     27.58 o 
   3   2   4        7.68       21.55     11.64 o 
   4   2   4     2182.64     2223.91     44.86 o 
   5   2   4     6735.54     6874.15     95.21 o 
   6   2   4    16162.31    15855.19    203.40 o 
   7   2   4    10891.58    11192.72    216.36 o 
   8   2   4     9779.62     9723.69    228.49 o 
   9   2   4     5205.73     5378.72    224.66 o 
 -13   3   4       32.53       76.23     65.52 o 
 -12   3   4      471.89      388.72     76.30 o 
 -11   3   4       94.36      109.37     42.17 o 
 -10   3   4      652.26      673.17     54.08 o 
  -9   3   4      130.22      140.20     29.76 o 
  -8   3   4      463.03      424.76     34.14 o 
  -7   3   4     1023.63     1110.34     55.35 o 
  -6   3   4     2051.43     2261.36     54.95 o 
  -5   3   4     1163.95     1357.88     33.24 o 
  -4   3   4      206.07      283.98     18.01 o 
  -3   3   4    18061.64    18760.08    171.15 o 
  -2   3   4     8723.36     8836.28    105.73 o 
  -1   3   4     1947.03     2010.23     61.27 o 
   0   3   4     5362.06     5535.01     69.29 o 
   1   3   4     5547.37     5998.39     68.87 o 
   2   3   4    16544.09    17428.58    158.99 o 
   3   3   4      362.15      349.18     19.07 o 
   4   3   4        2.72        6.34     12.53 o 
   5   3   4      753.98      791.43     47.62 o 
   6   3   4      182.74      177.76     30.49 o 
   7   3   4       81.24      138.10     43.42 o 
   8   3   4       17.42      153.48     69.82 o 
   9   3   4       82.39       45.32     62.44 o 
 -12   4   4     4195.91     4247.35    188.03 o 
 -11   4   4     4079.80     3968.99    135.06 o 
 -10   4   4     5206.42     5278.98    144.20 o 
  -9   4   4      534.79      559.69     44.16 o 
  -8   4   4       24.98        8.58     23.36 o 
  -7   4   4     4172.91     4080.36     69.67 o 
  -6   4   4    12194.00    12114.71    137.39 o 
  -5   4   4    50091.37    50666.29    382.03 o 
  -4   4   4    91961.23    93963.60    732.83 o 
  -3   4   4    20875.11    20678.33    186.23 o 
  -2   4   4    45341.95    45085.91    510.07 o 
  -1   4   4    15612.97    15650.87    157.83 o 
   0   4   4    17230.31    17236.07    160.19 o 
   1   4   4     9545.83     9412.83     92.29 o 
   2   4   4      129.88      190.46     14.87 o 
   3   4   4     1129.43     1348.69     31.71 o 
   4   4   4     1926.42     1800.98     41.14 o 
   5   4   4    11365.57    11106.57    137.94 o 
   6   4   4     7074.33     7211.45    123.44 o 
   7   4   4    13218.55    12997.04    227.64 o 
   8   4   4    11537.31    11116.63    280.51 o 
   9   4   4     5734.38     5354.35    480.86 o 
 -12   5   4      172.90      178.67     67.44 o 
 -11   5   4      145.29      170.34     47.39 o 
 -10   5   4      101.74       58.86     36.27 o 
  -9   5   4        5.58        2.53     26.64 o 
  -8   5   4       24.37       44.24     24.34 o 
  -7   5   4        2.86        0.00     16.38 o 
  -6   5   4       17.21       26.73     13.77 o 
  -5   5   4       51.36       65.55     14.00 o 
  -4   5   4    13980.44    14325.07    131.42 o 
  -3   5   4      157.93      210.59     12.83 o 
  -2   5   4      262.17      249.45     14.03 o 
  -1   5   4      641.96      799.80     26.10 o 
   0   5   4       55.79       99.44     10.75 o 
   1   5   4    12067.30    12761.23    117.36 o 
   2   5   4    14855.61    15853.35    154.92 o 
   3   5   4      862.37      978.77     26.54 o 
   4   5   4      277.06      251.24     21.82 o 
   5   5   4     1110.82     1015.07     43.93 o 
   6   5   4      276.12      311.83     33.19 o 
   7   5   4      346.96      353.43     46.80 o 
   8   5   4       13.47       90.16     49.83 o 
   9   5   4       41.65       70.27     64.28 o 
 -12   6   4     4347.06     4340.36    182.98 o 
 -11   6   4     3337.88     3324.37    128.03 o 
 -10   6   4     1607.06     1649.38     96.63 o 
  -9   6   4       22.86        4.75     26.38 o 
  -8   6   4      243.13      201.32     30.87 o 
  -7   6   4     5443.37     5382.90     74.65 o 
  -6   6   4    11501.85    11003.69    114.60 o 
  -5   6   4    11936.53    11944.72    130.16 o 
  -4   6   4    60633.87    61603.79    493.79 o 
  -3   6   4    53702.96    54018.68    451.27 o 
  -2   6   4    35116.26    34082.19    402.34 o 
  -1   6   4    56278.17    55216.77    506.61 o 
   0   6   4    14604.45    14398.65    134.33 o 
   1   6   4     4284.28     4560.04     58.69 o 
   2   6   4     1872.92     1864.57     37.86 o 
   3   6   4      104.00      111.98     14.56 o 
   4   6   4     8885.41     8825.59    131.06 o 
   5   6   4     7037.52     6951.12    110.58 o 
   6   6   4     4032.96     4038.85     87.19 o 
   7   6   4    17345.92    17055.84    257.70 o 
   8   6   4    10599.09    10722.41    248.60 o 
   9   6   4     5232.79     5553.75    280.83 o 
 -12   7   4       10.49        0.00     55.90 o 
 -11   7   4      278.80      272.38     59.26 o 
 -10   7   4      259.18      198.67     36.98 o 
  -9   7   4       29.34        0.00     25.45 o 
  -8   7   4      253.96      227.23     29.44 o 
  -7   7   4      516.69      529.81     29.76 o 
  -6   7   4      391.99      456.42     28.42 o 
  -5   7   4      177.14      182.22     22.25 o 
  -4   7   4     1812.92     1961.01     32.29 o 
  -3   7   4    13168.95    13704.46    132.58 o 
  -2   7   4       81.58       55.36     17.72 o 
  -1   7   4      187.00      220.62     12.07 o 
   0   7   4     1149.48     1071.62     24.57 o 
   1   7   4     1110.03     1148.36     37.94 o 
   2   7   4      371.22      401.68     21.01 o 
   3   7   4       35.33       62.24     14.33 o 
   4   7   4      531.93      522.45     33.65 o 
   5   7   4       88.70       67.59     23.72 o 
   6   7   4       28.14       57.04     28.14 o 
   7   7   4       17.51      114.96     38.86 o 
   8   7   4       25.23       25.88     46.40 o 
   9   7   4       17.21       38.70     58.54 o 
 -12   8   4     2679.36     2648.89    179.26 o 
 -11   8   4     2177.12     2510.83    123.71 o 
 -10   8   4      202.75      250.13     43.62 o 
  -9   8   4      407.50      433.27     39.39 o 
  -8   8   4       90.86       89.47     28.14 o 
  -7   8   4     3495.59     3414.33     69.89 o 
  -6   8   4     3694.68     3690.40     60.18 o 
  -5   8   4    13964.96    13775.17    133.71 o 
  -4   8   4    21726.30    22023.57    190.05 o 
  -3   8   4    58607.30    58826.71    516.92 o 
  -2   8   4    47476.74    47661.64    480.20 o 
  -1   8   4    27398.30    27731.88    244.03 o 
   0   8   4     8847.87     8275.08     82.37 o 
   1   8   4     4046.69     3768.87     60.13 o 
   2   8   4     5486.03     5800.90     75.93 o 
   3   8   4      655.24      646.31     29.09 o 
   4   8   4     3808.09     3805.56     90.65 o 
   5   8   4     9342.13     9305.01    134.85 o 
   6   8   4    11106.62    11065.12    164.89 o 
   7   8   4    10496.98    10379.23    189.94 o 
   8   8   4     7883.65     7682.78    354.01 o 
   9   8   4     4171.95     4215.69    190.35 o 
 -12   9   4        0.44        0.00     85.54 o 
 -11   9   4      193.18      233.80     66.28 o 
 -10   9   4      321.33      304.53     44.87 o 
  -9   9   4      511.51      549.49     42.93 o 
  -8   9   4      193.43      220.94     31.04 o 
  -7   9   4      522.39      446.21     29.80 o 
  -6   9   4       98.54      148.83     17.51 o 
  -5   9   4      397.21      482.89     24.05 o 
  -4   9   4     3599.61     3766.95     52.71 o 
  -3   9   4      801.97      970.22     31.24 o 
  -2   9   4     1278.55     1363.62     52.74 o 
  -1   9   4      828.52      798.05     19.80 o 
   0   9   4     2261.56     2587.34     39.50 o 
   1   9   4      366.19      336.76     20.90 o 
   2   9   4     1928.89     2161.01     50.66 o 
   3   9   4      127.40      136.65     20.85 o 
   4   9   4       47.37       10.18     19.94 o 
   5   9   4      189.22      152.50     28.90 o 
   6   9   4     1789.18     1934.40     72.74 o 
   7   9   4       15.03       57.96     35.00 o 
   8   9   4      210.60      214.79     66.63 o 
   9   9   4        3.82       15.06     61.40 o 
 -12  10   4     1958.16     1958.69    208.07 o 
 -11  10   4     2609.11     2461.78    142.12 o 
 -10  10   4     1451.20     1498.01     82.70 o 
  -9  10   4     1242.06     1264.51     66.75 o 
  -8  10   4      988.42      925.23     51.57 o 
  -7  10   4     2856.58     2911.20     73.15 o 
  -6  10   4     2054.09     1957.55     42.71 o 
  -5  10   4    17755.45    17454.67    158.84 o 
  -4  10   4    19596.34    18912.44    178.46 o 
  -3  10   4    28764.54    28433.44    259.13 o 
  -2  10   4    42481.68    41794.50    403.86 o 
  -1  10   4    18812.47    18355.19    165.61 o 
   0  10   4      984.09      794.84     24.49 o 
   1  10   4     6569.33     6908.02     83.60 o 
   2  10   4     1247.37     1396.45     39.80 o 
   3  10   4      709.87      718.22     35.18 o 
   4  10   4      639.66      639.36     38.00 o 
   5  10   4     7558.83     7340.02    132.13 o 
   6  10   4     8900.14     9253.27    151.05 o 
   7  10   4     7180.32     7285.97    157.32 o 
   8  10   4     5743.75     5753.82    203.48 o 
   9  10   4     3442.58     3636.40    319.78 o 
 -12  11   4        1.86      118.45     95.01 o 
 -11  11   4      325.67      246.19     79.90 o 
 -10  11   4     1333.43     1388.39     92.62 o 
  -9  11   4      161.19      159.48     40.95 o 
  -8  11   4       95.86       95.83     27.02 o 
  -7  11   4       29.05        1.50     19.38 o 
  -6  11   4      154.52      214.07     21.84 o 
  -5  11   4      506.05      477.67     23.97 o 
  -4  11   4       88.83      101.90     15.66 o 
  -3  11   4      413.56      407.97     24.13 o 
  -2  11   4     1804.61     1757.23     46.18 o 
  -1  11   4     3165.17     3288.47     54.19 o 
   0  11   4      476.42      495.94     22.55 o 
   1  11   4      397.35      494.58     25.28 o 
   2  11   4     1522.05     1529.96     42.74 o 
   3  11   4      134.05      104.18     21.32 o 
   4  11   4     1947.14     1890.78     60.72 o 
   5  11   4     1185.30     1249.48     69.78 o 
   6  11   4      427.51      424.65     42.18 o 
   7  11   4       13.71       44.41     35.33 o 
   8  11   4      135.11      151.92     61.16 o 
 -12  12   4     2052.03     2432.84    465.69 o 
 -11  12   4     3212.84     3429.07    199.65 o 
 -10  12   4     2578.59     2510.22    166.16 o 
  -9  12   4      634.70      407.34     58.65 o 
  -8  12   4       78.27       51.99     27.53 o 
  -7  12   4     2765.16     2795.98     63.44 o 
  -6  12   4     7725.06     7540.50    126.87 o 
  -5  12   4    11917.33    12178.40    134.21 o 
  -4  12   4    20087.66    20411.63    205.24 o 
  -3  12   4    25628.32    25369.11    227.44 o 
  -2  12   4    14443.79    14038.40    157.96 o 
  -1  12   4    16812.48    16434.28    152.50 o 
   0  12   4    11351.98    11074.89    127.72 o 
   1  12   4     4104.18     4222.43     86.91 o 
   2  12   4      225.20      359.16     25.14 o 
   3  12   4       55.62       32.57     19.59 o 
   4  12   4     4041.71     4139.09     83.47 o 
   5  12   4     7188.37     7304.10    139.88 o 
   6  12   4     5114.02     5040.03    109.67 o 
   7  12   4     6359.70     6444.48    156.01 o 
   8  12   4     3949.36     4351.10    190.11 o 
 -11  13   4      564.92      580.33    193.45 o 
 -10  13   4     1434.67     1497.67    105.89 o 
  -9  13   4      158.62       83.75     43.70 o 
  -8  13   4       93.89       82.74     39.21 o 
  -7  13   4      312.83      304.15     30.26 o 
  -6  13   4      949.91     1059.78     41.85 o 
  -5  13   4      324.41      394.56     26.98 o 
  -4  13   4      260.70      207.05     20.40 o 
  -3  13   4      327.19      325.81     20.30 o 
  -2  13   4       80.03       57.57     12.27 o 
  -1  13   4      494.69      623.94     27.18 o 
   0  13   4     1343.70     1169.53     38.95 o 
   1  13   4     2285.99     2356.34     61.78 o 
   2  13   4     2202.29     2337.74     54.26 o 
   3  13   4      312.81      278.97     27.91 o 
   4  13   4     1309.10     1265.18     50.73 o 
   5  13   4      673.50      631.57     46.16 o 
   6  13   4        9.62       13.86     29.54 o 
   7  13   4       19.94       55.91     40.18 o 
   8  13   4        1.20       40.40     60.77 o 
 -11  14   4     1444.67     1567.48    150.84 o 
 -10  14   4     1919.43     2043.86    162.47 o 
  -9  14   4     2323.55     2312.81    120.78 o 
  -8  14   4      193.32      159.47     50.37 o 
  -7  14   4     5150.96     5248.65     99.36 o 
  -6  14   4    10629.98    10691.83    147.09 o 
  -5  14   4     9148.65     9253.48    114.49 o 
  -4  14   4    18224.87    18275.64    202.12 o 
  -3  14   4    20963.96    20172.60    205.58 o 
  -2  14   4    20932.02    21029.89    201.27 o 
  -1  14   4    15188.42    15625.41    167.91 o 
   0  14   4    12031.80    11694.80    137.72 o 
   1  14   4     6109.24     5962.73     90.76 o 
   2  14   4       66.41       83.43     20.73 o 
   3  14   4      345.03      198.37     27.06 o 
   4  14   4     6831.87     6537.91    105.38 o 
   5  14   4     9452.90     9243.54    150.74 o 
   6  14   4     4964.38     5232.88    120.92 o 
   7  14   4     5498.21     5471.85    175.73 o 
   8  14   4     3216.13     3416.91    243.05 o 
 -11  15   4      455.81      388.81    101.15 o 
 -10  15   4      699.33      761.20    112.77 o 
  -9  15   4      134.74      138.63     67.44 o 
  -8  15   4      377.85      548.66     67.02 o 
  -7  15   4      706.14      693.59     53.07 o 
  -6  15   4     1004.29     1020.15     62.08 o 
  -5  15   4      568.35      583.57     38.42 o 
  -4  15   4      296.92      316.72     30.11 o 
  -3  15   4     2063.03     2288.95     60.91 o 
  -2  15   4      656.99      649.84     37.58 o 
  -1  15   4       26.32        3.51     19.41 o 
   0  15   4      817.85      763.15     38.87 o 
   1  15   4     1627.48     1727.49     69.61 o 
   2  15   4     1648.08     1548.31     53.97 o 
   3  15   4       82.07       69.68     24.11 o 
   4  15   4      883.58      812.40     44.99 o 
   5  15   4      742.21      771.81     52.91 o 
   6  15   4       16.93       59.82     34.89 o 
   7  15   4       56.57        0.00     43.09 o 
   8  15   4       14.48        0.00     51.25 o 
 -11  16   4     1042.80     1005.76    136.19 o 
 -10  16   4     1213.17     1013.14    128.95 o 
  -9  16   4      899.31      991.18     91.26 o 
  -8  16   4      923.23      891.31     97.26 o 
  -7  16   4     1741.38     1837.42     78.62 o 
  -6  16   4     6628.49     6857.54    142.15 o 
  -5  16   4    12208.60    12259.43    171.45 o 
  -4  16   4    10776.01    10911.01    146.71 o 
  -3  16   4    13570.38    13483.50    159.82 o 
  -2  16   4    20157.96    19999.36    224.31 o 
  -1  16   4    19501.85    19083.09    217.63 o 
   0  16   4     7999.88     7797.83    160.95 o 
   1  16   4     3588.72     3537.32    109.48 o 
   2  16   4      133.45      145.02     29.59 o 
   3  16   4      691.68      655.75     43.02 o 
   4  16   4     2834.11     2678.92     81.89 o 
   5  16   4     5908.15     5680.30    134.30 o 
   6  16   4     5172.32     5168.72    136.83 o 
   7  16   4     4388.61     4491.63    159.15 o 
 -11  17   4       67.56      154.95     91.02 o 
 -10  17   4      454.12      389.27    120.69 o 
  -9  17   4      661.19      678.75    121.19 o 
  -8  17   4      448.26      419.90     67.52 o 
  -7  17   4       66.25        0.00     36.87 o 
  -6  17   4      469.51      569.78     63.23 o 
  -5  17   4      517.15      491.57     45.98 o 
  -4  17   4        1.70        0.00     23.07 o 
  -3  17   4        5.32        0.00     21.84 o 
  -2  17   4       48.74       21.25     22.94 o 
  -1  17   4      238.18      305.48     31.85 o 
   0  17   4     2116.21     2075.55     68.43 o 
   1  17   4     3295.65     3333.08    113.11 o 
   2  17   4     3090.52     3023.86     91.37 o 
   3  17   4     1796.71     1713.90     68.16 o 
   4  17   4       14.02       23.76     29.00 o 
   5  17   4       18.26       57.67     35.39 o 
   6  17   4      130.50      216.82     53.25 o 
   7  17   4       45.98       63.67     51.23 o 
 -10  18   4      439.36      478.57    109.68 o 
  -9  18   4      160.20      217.65     85.72 o 
  -8  18   4      330.98      440.70     81.56 o 
  -7  18   4     1742.78     1800.02    106.55 o 
  -6  18   4     5572.46     5460.56    143.09 o 
  -5  18   4    12740.68    12594.35    210.94 o 
  -4  18   4    11686.93    11647.73    159.66 o 
  -3  18   4     9497.51     9604.72    141.53 o 
  -2  18   4     8737.88     8602.51    149.24 o 
  -1  18   4    11530.81    11397.28    156.22 o 
   0  18   4     6432.54     6288.53    124.46 o 
   1  18   4     2223.80     2217.92     73.56 o 
   2  18   4       83.00       54.49     31.63 o 
   3  18   4      453.69      513.12     48.17 o 
   4  18   4     1133.18     1249.83     64.02 o 
   5  18   4     2388.01     2348.13    175.33 o 
   6  18   4     3866.40     3795.60    146.17 o 
   7  18   4     3743.10     3509.32    174.27 o 
 -10  19   4      158.13      177.03     95.46 o 
  -9  19   4      387.34      449.45     97.08 o 
  -8  19   4      401.04      426.51     77.86 o 
  -7  19   4     1217.61     1158.61     83.85 o 
  -6  19   4      759.06      876.73    100.44 o 
  -5  19   4      789.94      954.04     67.86 o 
  -4  19   4        1.28        0.00     26.72 o 
  -3  19   4      861.31      848.91     47.95 o 
  -2  19   4      343.16      342.09     35.14 o 
  -1  19   4     2852.03     2802.94     76.45 o 
   0  19   4     3603.13     3448.10     97.73 o 
   1  19   4     2766.77     2720.52     89.12 o 
   2  19   4      781.04      716.33     54.10 o 
   3  19   4     1269.52     1457.50     76.77 o 
   4  19   4      282.13      276.33     39.92 o 
   5  19   4       19.99       62.46     39.15 o 
   6  19   4       96.01       56.12     50.56 o 
   7  19   4        0.56       82.27     54.53 o 
 -10  20   4      437.12      116.31     89.16 o 
  -9  20   4       10.13       15.66     75.99 o 
  -8  20   4       17.13       22.80     61.39 o 
  -7  20   4      671.20      797.18     74.96 o 
  -6  20   4     3067.13     3239.51    120.96 o 
  -5  20   4     4233.49     4259.49    121.37 o 
  -4  20   4     7793.04     7995.82    148.23 o 
  -3  20   4    11058.72    11319.46    170.51 o 
  -2  20   4    11395.85    11299.94    177.30 o 
  -1  20   4    14392.20    14354.24    200.17 o 
   0  20   4     4589.99     4766.37    103.47 o 
   1  20   4      495.35      407.77     45.61 o 
   2  20   4      703.25      579.58     50.53 o 
   3  20   4       19.22       40.18     32.87 o 
   4  20   4     1911.12     1856.16     86.18 o 
   5  20   4     2963.28     2674.00    108.84 o 
   6  20   4     3205.45     3203.12    142.86 o 
  -9  21   4      150.89       51.88     85.19 o 
  -8  21   4      471.13      257.32     83.12 o 
  -7  21   4     1698.45     1727.89    100.63 o 
  -6  21   4      190.85      238.08     48.14 o 
  -5  21   4     1740.20     1641.43     94.44 o 
  -4  21   4      675.09      682.03     53.82 o 
  -3  21   4      678.21      664.22     49.33 o 
  -2  21   4       16.30       30.18     31.81 o 
  -1  21   4     1515.61     1490.89     68.28 o 
   0  21   4       82.22       93.72     30.47 o 
   1  21   4     2570.45     2448.81     89.77 o 
   2  21   4     1034.16      989.49     64.37 o 
   3  21   4      421.43      494.11     49.35 o 
   4  21   4      728.85      884.49     62.29 o 
   5  21   4       17.28       61.44     48.90 o 
   6  21   4       94.73       73.58     54.06 o 
  -9  22   4        8.05        0.00     74.51 o 
  -8  22   4      132.47      122.19     80.34 o 
  -7  22   4      179.34      111.80     53.81 o 
  -6  22   4      337.95      352.48     58.26 o 
  -5  22   4     2537.11     2772.90    119.33 o 
  -4  22   4     8805.31     8778.42    177.86 o 
  -3  22   4     8861.94     9052.55    177.15 o 
  -2  22   4    13932.50    14007.78    250.18 o 
  -1  22   4     9854.43     9787.77    177.43 o 
   0  22   4      820.34      827.65     52.89 o 
   1  22   4     1153.44     1196.85     91.88 o 
   2  22   4      277.09      228.93     43.37 o 
   3  22   4       76.17       31.17     33.12 o 
   4  22   4     1328.65     1368.26     75.88 o 
   5  22   4     2526.08     2286.10    169.94 o 
  -8  23   4      424.16      485.33    108.65 o 
  -7  23   4      889.53      915.32    107.70 o 
  -6  23   4       38.52       11.08     46.90 o 
  -5  23   4      180.70      149.94     50.78 o 
  -4  23   4      395.17      426.09     59.40 o 
  -3  23   4      582.47      565.65     57.42 o 
  -2  23   4       65.19       97.78     36.95 o 
  -1  23   4      126.05      147.65     38.34 o 
   0  23   4      305.89      291.21     39.47 o 
   1  23   4      682.56      667.20     58.23 o 
   2  23   4      322.65      406.89     62.35 o 
   3  23   4     1697.50     1548.50     78.38 o 
   4  23   4      468.76      489.16     73.91 o 
   5  23   4      351.48      274.27     68.41 o 
  -8  24   4       65.35      114.74     87.45 o 
  -7  24   4      427.78      397.39     82.89 o 
  -6  24   4      426.42      396.87     64.55 o 
  -5  24   4     4173.05     4288.97    149.04 o 
  -4  24   4     6730.78     6798.02    195.98 o 
  -3  24   4     5219.94     5250.94    138.19 o 
  -2  24   4     5195.75     5424.41    215.21 o 
  -1  24   4     2571.48     2700.59     99.10 o 
   0  24   4     2414.27     2518.02    105.74 o 
   1  24   4     1118.00     1124.39     70.71 o 
   2  24   4        3.18        0.00     35.98 o 
   3  24   4      151.34      121.82     42.03 o 
   4  24   4      744.47      859.69     99.03 o 
   5  24   4     1785.23     1547.76    120.42 o 
  -7  25   4     1061.22     1064.35    111.80 o 
  -6  25   4       76.09      104.85     68.15 o 
  -5  25   4       46.68      102.75     50.00 o 
  -4  25   4        5.99        0.00     48.80 o 
  -3  25   4        0.45       58.99     42.82 o 
  -2  25   4      763.86      733.30     69.00 o 
  -1  25   4     1300.05     1204.52     73.70 o 
   0  25   4       26.79        0.18     45.04 o 
   1  25   4       62.57       46.99     42.72 o 
   2  25   4      701.13      767.77     68.60 o 
   3  25   4      946.81      894.46     83.00 o 
   4  25   4     1350.65     1272.86     98.99 o 
  -7  26   4      517.92      407.88     88.79 o 
  -6  26   4     1183.82     1191.44    116.76 o 
  -5  26   4     2308.61     2375.77    134.91 o 
  -4  26   4     2793.99     2914.52    143.76 o 
  -3  26   4     4280.02     4432.19    160.78 o 
  -2  26   4     2844.71     3103.27    118.18 o 
  -1  26   4     3499.41     3640.77    117.98 o 
   0  26   4     3547.28     3272.69    134.03 o 
   1  26   4      176.65      164.91     53.65 o 
   2  26   4       24.28       36.87     39.62 o 
   3  26   4       27.94        8.56     47.14 o 
  -6  27   4      410.20      468.19     91.18 o 
  -5  27   4      104.75      183.98     72.86 o 
  -4  27   4       28.65        0.00     55.30 o 
  -3  27   4        1.11       31.98     55.08 o 
  -2  27   4      355.39      346.33     57.74 o 
  -1  27   4      543.51      472.40     68.00 o 
   0  27   4      593.73      508.77     71.90 o 
   1  27   4      603.69      638.45     74.27 o 
   2  27   4      689.68      708.05     96.48 o 
   3  27   4      991.73      925.89     80.28 o 
  -5  28   4     3325.00     3352.62    180.64 o 
  -4  28   4     2701.79     2649.06    163.21 o 
  -3  28   4     3324.21     3318.34    177.82 o 
  -2  28   4     3830.85     4025.84    137.88 o 
  -1  28   4     2659.02     2862.80    144.80 o 
   0  28   4     1853.25     1816.28    186.24 o 
   1  28   4      271.95      210.71     67.13 o 
   2  28   4       16.21       41.97     62.68 o 
  -4  29   4       97.06       85.20     68.92 o 
  -3  29   4        6.55        0.00     63.25 o 
  -2  29   4       30.82       48.91     58.69 o 
  -1  29   4      618.29      425.25     78.59 o 
   0  29   4      678.59      585.45     95.77 o 
 -13   1   5       73.78        0.00     61.43 o 
 -12   1   5       12.64        0.00     47.28 o 
 -11   1   5      577.68      542.01     64.02 o 
 -10   1   5     2716.90     2760.11    115.15 o 
  -9   1   5     3439.81     3564.29    105.91 o 
  -8   1   5     7697.94     7816.87    119.41 o 
  -7   1   5     9625.64     9376.24    134.02 o 
  -6   1   5    33555.53    33336.30    341.82 o 
  -5   1   5    25729.29    25373.63    261.08 o 
  -4   1   5    20475.94    19993.55    180.98 o 
  -3   1   5    23895.28    24637.27    233.61 o 
  -2   1   5     7846.59     8140.80    115.06 o 
  -1   1   5       94.09       77.45     15.18 o 
   0   1   5    10101.24    10326.63    123.17 o 
   1   1   5    11884.29    11372.75    124.59 o 
   2   1   5    17278.17    17229.45    151.13 o 
   3   1   5    30015.45    29987.37    244.98 o 
   4   1   5    21801.34    22284.47    198.01 o 
   5   1   5    10718.69    10857.20    129.95 o 
   6   1   5     9647.28     9700.77    145.38 o 
   7   1   5     6871.94     7119.90    179.36 o 
   8   1   5     2531.99     2477.65    150.20 o 
   9   1   5      141.98      166.94    106.16 o 
 -13   2   5       10.79        0.00     73.22 o 
 -12   2   5        8.17        0.00     46.64 o 
 -11   2   5      153.14      111.26     42.51 o 
 -10   2   5       33.72       39.43     34.80 o 
  -9   2   5       27.53       61.61     29.22 o 
  -8   2   5     1432.03     1461.83     56.98 o 
  -7   2   5       19.75       13.35     21.11 o 
  -6   2   5     2146.66     2396.01     58.98 o 
  -5   2   5     4806.68     5192.19     73.45 o 
  -4   2   5      568.75      564.67     24.05 o 
  -3   2   5     2110.04     2050.80     41.54 o 
  -2   2   5      300.95      297.34     19.82 o 
  -1   2   5      398.92      340.03     22.88 o 
   0   2   5     1238.14     1199.71     37.67 o 
   1   2   5      822.15      857.40     30.22 o 
   2   2   5       56.75       45.04     12.86 o 
   3   2   5     2547.97     2887.94     49.80 o 
   4   2   5      184.36      186.62     20.02 o 
   5   2   5      221.93      250.47     29.23 o 
   6   2   5        6.08       50.64     27.92 o 
   7   2   5      232.60      230.05     45.20 o 
   8   2   5      264.34      209.09     83.12 o 
   9   2   5       54.52      178.94     77.35 o 
 -13   3   5      456.92      328.02     99.32 o 
 -12   3   5       24.54       41.15     50.59 o 
 -11   3   5      472.99      448.11     59.16 o 
 -10   3   5     2768.03     2957.38     95.57 o 
  -9   3   5     5593.53     5688.73    110.32 o 
  -8   3   5     7088.66     7229.48    112.82 o 
  -7   3   5    16905.28    16645.97    189.20 o 
  -6   3   5    63952.76    64253.96    572.62 o 
  -5   3   5    51266.70    51609.53    423.74 o 
  -4   3   5    14206.34    13583.93    137.68 o 
  -3   3   5    20020.36    19890.19    196.18 o 
  -2   3   5    10668.85    11116.98    135.09 o 
  -1   3   5       13.74        0.00     10.83 o 
   0   3   5    10623.11    11008.38    116.13 o 
   1   3   5    19685.74    20068.35    179.03 o 
   2   3   5    30013.43    29535.57    227.83 o 
   3   3   5    16837.70    16494.38    150.87 o 
   4   3   5    15936.21    15893.53    158.39 o 
   5   3   5    18708.67    18731.04    215.04 o 
   6   3   5     8769.22     8853.81    152.16 o 
   7   3   5     2442.44     2745.06    191.54 o 
   8   3   5     1942.78     2220.31    160.52 o 
   9   3   5      281.17      362.77    120.85 o 
 -13   4   5       79.88        0.00     66.69 o 
 -12   4   5       75.21       91.38     62.23 o 
 -11   4   5      103.32      120.26     46.06 o 
 -10   4   5       64.39       46.02     33.64 o 
  -9   4   5       53.24       32.16     28.02 o 
  -8   4   5      773.82      777.93     41.70 o 
  -7   4   5       63.91       85.45     20.30 o 
  -6   4   5     1897.12     1888.02     43.67 o 
  -5   4   5     1143.03     1232.40     40.86 o 
  -4   4   5     1170.62     1158.69     31.23 o 
  -3   4   5       32.75       25.63     10.11 o 
  -2   4   5      459.87      495.23     20.31 o 
  -1   4   5     1040.17     1079.86     31.11 o 
   0   4   5     2318.64     2727.52     46.14 o 
   1   4   5     2572.54     2687.99     44.00 o 
   2   4   5      595.91      564.15     23.02 o 
   3   4   5       16.64        3.57     12.89 o 
   4   4   5      160.94      153.13     23.77 o 
   5   4   5      165.16      237.62     28.80 o 
   6   4   5        0.33       45.13     31.11 o 
   7   4   5      118.51      206.82     46.35 o 
   8   4   5       49.88       99.83     67.74 o 
 -13   5   5      381.41      316.35     96.15 o 
 -12   5   5       63.36       38.55     63.21 o 
 -11   5   5      163.40      182.23     51.21 o 
 -10   5   5     3604.84     3432.28     99.22 o 
  -9   5   5    10033.02     9964.63    175.06 o 
  -8   5   5     8561.43     8395.51    133.23 o 
  -7   5   5    22737.10    22562.63    236.31 o 
  -6   5   5    37303.55    36660.62    303.51 o 
  -5   5   5    35007.09    35392.79    290.67 o 
  -4   5   5    27039.09    27250.33    245.26 o 
  -3   5   5    13087.78    13321.13    137.68 o 
  -2   5   5    11245.42    11204.38    144.04 o 
  -1   5   5     1707.34     1803.31     33.41 o 
   0   5   5     7202.20     7341.40     87.01 o 
   1   5   5    20559.71    20133.12    168.62 o 
   2   5   5    14869.55    14840.23    122.58 o 
   3   5   5    11846.26    12200.83    115.91 o 
   4   5   5    18435.67    17754.17    183.05 o 
   5   5   5     6853.68     6836.78    111.79 o 
   6   5   5    11362.97    11278.32    179.83 o 
   7   5   5     4668.61     4472.80    125.99 o 
   8   5   5     1112.21     1188.78    126.68 o 
 -13   6   5      100.27      133.65    106.53 o 
 -12   6   5       34.45       19.43     58.64 o 
 -11   6   5      197.66      210.71     50.56 o 
 -10   6   5       22.00       63.32     34.85 o 
  -9   6   5       81.09       75.82     30.21 o 
  -8   6   5       82.09       78.36     27.43 o 
  -7   6   5      306.89      320.50     24.19 o 
  -6   6   5       78.02       91.95     16.42 o 
  -5   6   5     4315.62     4489.84     62.00 o 
  -4   6   5        3.41       54.74     11.57 o 
  -3   6   5       85.34       89.36     12.74 o 
  -2   6   5      372.72      397.10     16.19 o 
  -1   6   5     1981.84     2044.69     34.51 o 
   0   6   5     8532.31     9281.83     99.77 o 
   1   6   5        8.93        0.00     11.43 o 
   2   6   5      935.50      945.37     29.43 o 
   3   6   5        5.83       35.33     14.09 o 
   4   6   5      614.79      499.41     36.76 o 
   5   6   5     1992.30     1954.47     82.37 o 
   6   6   5      362.00      430.29     44.01 o 
   7   6   5       99.53       70.29     38.49 o 
   8   6   5      129.48       58.60     60.62 o 
 -12   7   5       83.86        0.00     60.25 o 
 -11   7   5      360.02      408.78     68.64 o 
 -10   7   5     3281.10     3362.69    107.70 o 
  -9   7   5     7327.11     7342.62    131.64 o 
  -8   7   5    13467.79    12894.84    189.55 o 
  -7   7   5    23274.84    23263.44    203.45 o 
  -6   7   5    15130.10    14849.30    145.85 o 
  -5   7   5    13673.73    13442.23    126.76 o 
  -4   7   5    44292.87    44288.21    338.35 o 
  -3   7   5    15457.79    15581.10    188.30 o 
  -2   7   5       26.76        0.00     15.77 o 
  -1   7   5      476.49      608.37     21.32 o 
   0   7   5     9144.17     9137.39    106.14 o 
   1   7   5     7638.23     7554.21     88.40 o 
   2   7   5     4148.69     3770.00     54.28 o 
   3   7   5    20362.12    20498.63    196.18 o 
   4   7   5     9596.34     9524.79    147.45 o 
   5   7   5     5099.18     5116.68     96.89 o 
   6   7   5    14945.51    15427.24    214.43 o 
   7   7   5     5341.07     5176.46    172.07 o 
   8   7   5     1269.31     1312.06    126.40 o 
 -12   8   5      278.89      172.87     68.86 o 
 -11   8   5       92.70       83.43     52.26 o 
 -10   8   5       36.36        0.00     32.10 o 
  -9   8   5      200.09      197.09     34.75 o 
  -8   8   5       27.42       29.42     26.14 o 
  -7   8   5      484.01      507.03     28.50 o 
  -6   8   5     3347.15     3373.54     56.57 o 
  -5   8   5     3621.49     3992.22     56.74 o 
  -4   8   5      579.39      673.02     21.48 o 
  -3   8   5      265.51      268.87     23.79 o 
  -2   8   5      529.08      659.46     37.48 o 
  -1   8   5        5.51        0.00      9.45 o 
   0   8   5     5719.63     5973.87     80.45 o 
   1   8   5      790.62      918.79     33.08 o 
   2   8   5     1972.20     2003.89     61.24 o 
   3   8   5       71.35       71.54     19.71 o 
   4   8   5       60.90       77.28     24.25 o 
   5   8   5       49.41       77.53     26.35 o 
   6   8   5     2174.04     2118.12     78.03 o 
   7   8   5       63.68       39.25     52.75 o 
   8   8   5      120.73       12.64     55.78 o 
 -12   9   5      258.75      238.85    114.02 o 
 -11   9   5     1067.26     1012.94     97.07 o 
 -10   9   5     1533.35     1543.96    101.24 o 
  -9   9   5     2972.02     2979.64    123.79 o 
  -8   9   5    16391.34    16316.20    212.16 o 
  -7   9   5    16521.62    16951.15    177.06 o 
  -6   9   5    27056.86    27657.23    242.69 o 
  -5   9   5    28917.60    28898.96    258.08 o 
  -4   9   5     7574.60     7132.35     78.62 o 
  -3   9   5     5934.00     5873.71     91.59 o 
  -2   9   5      101.07      119.52     21.20 o 
  -1   9   5     2349.89     2606.20     49.78 o 
   0   9   5     1170.27     1110.24     31.93 o 
   1   9   5     6274.85     6163.44     79.04 o 
   2   9   5    10174.14     9745.58    134.48 o 
   3   9   5    15787.02    15276.85    168.82 o 
   4   9   5     9196.75     9321.05    150.57 o 
   5   9   5    11111.97    11201.92    165.30 o 
   6   9   5    10901.06    11052.64    171.11 o 
   7   9   5     3474.22     3558.16    153.48 o 
   8   9   5     1445.28     1403.37    141.08 o 
 -12  10   5      839.39      840.31    152.00 o 
 -11  10   5      263.60      403.91    128.56 o 
 -10  10   5      123.96       71.44     41.99 o 
  -9  10   5      506.55      454.12     50.31 o 
  -8  10   5      169.26      184.05     29.87 o 
  -7  10   5       63.73       15.75     20.89 o 
  -6  10   5     3740.92     3949.58     63.30 o 
  -5  10   5      261.56      339.99     23.51 o 
  -4  10   5     1013.51     1054.06     38.11 o 
  -3  10   5     3040.97     3044.38     54.12 o 
  -2  10   5      107.81       98.15     20.99 o 
  -1  10   5      158.65      151.64     15.87 o 
   0  10   5      924.19      939.39     36.31 o 
   1  10   5     2364.17     2427.32     48.62 o 
   2  10   5      137.46      119.39     19.46 o 
   3  10   5      749.58      857.71     40.13 o 
   4  10   5      652.85      644.12     47.48 o 
   5  10   5      616.23      594.49     45.08 o 
   6  10   5      758.55      772.01     53.03 o 
   7  10   5      350.36      270.01     64.02 o 
   8  10   5       40.96      115.83     61.22 o 
 -12  11   5       52.08        0.00     87.96 o 
 -11  11   5      672.68      679.05    117.33 o 
 -10  11   5     1915.90     2066.60    152.84 o 
  -9  11   5     7307.32     6915.66    163.39 o 
  -8  11   5     8135.76     8345.21    164.40 o 
  -7  11   5     7134.54     7317.73    108.34 o 
  -6  11   5    16937.87    17296.09    169.59 o 
  -5  11   5    17045.63    17440.29    173.96 o 
  -4  11   5    14751.28    14984.72    165.06 o 
  -3  11   5    14316.90    14418.89    160.50 o 
  -2  11   5     5391.99     5125.83     92.72 o 
  -1  11   5       53.46       40.77     14.54 o 
   0  11   5     2422.73     2172.91     45.92 o 
   1  11   5     9956.36     9981.67    113.24 o 
   2  11   5    19005.00    18896.07    186.19 o 
   3  11   5    15753.75    15677.60    176.11 o 
   4  11   5    12997.86    12811.55    166.79 o 
   5  11   5    15725.91    15503.85    208.63 o 
   6  11   5     7976.00     7532.16    164.43 o 
   7  11   5     2568.92     2729.85    125.26 o 
   8  11   5     1105.05     1097.60    110.36 o 
 -12  12   5      687.81     1001.91    322.50 o 
 -11  12   5      666.56      503.25    102.03 o 
 -10  12   5      680.64      565.26    119.15 o 
  -9  12   5      275.48      207.63     55.04 o 
  -8  12   5      251.09      189.43     40.00 o 
  -7  12   5      304.75      378.08     34.10 o 
  -6  12   5      111.00      103.81     23.39 o 
  -5  12   5      444.73      406.90     31.04 o 
  -4  12   5      631.88      582.79     37.83 o 
  -3  12   5       19.59       25.02     18.00 o 
  -2  12   5     2654.99     2689.07     53.25 o 
  -1  12   5      980.86      972.81     32.89 o 
   0  12   5       10.05       11.28     15.94 o 
   1  12   5     1190.85     1191.95     41.61 o 
   2  12   5      153.08      135.93     22.78 o 
   3  12   5       52.61       44.08     21.58 o 
   4  12   5       85.50       69.86     26.44 o 
   5  12   5      140.55      154.18     34.47 o 
   6  12   5      226.73      214.59     40.93 o 
   7  12   5      185.03      209.82     50.36 o 
   8  12   5       98.09      109.21     66.53 o 
 -12  13   5       12.22        1.93     97.81 o 
 -11  13   5      260.51      219.70     90.56 o 
 -10  13   5     1761.63     1871.66    133.92 o 
  -9  13   5     4798.87     4360.37    177.95 o 
  -8  13   5     5863.98     5651.36    149.34 o 
  -7  13   5    12461.98    12552.08    177.59 o 
  -6  13   5    13377.35    13552.20    167.90 o 
  -5  13   5    10680.86    10613.74    149.78 o 
  -4  13   5    14952.72    15166.39    177.79 o 
  -3  13   5    12250.04    12178.42    207.36 o 
  -2  13   5      897.07      992.12     44.01 o 
  -1  13   5      449.98      519.66     34.84 o 
   0  13   5      788.36      884.40     40.17 o 
   1  13   5     8687.23     8861.90    113.45 o 
   2  13   5    13892.77    13460.68    188.67 o 
   3  13   5    18484.52    18314.46    207.17 o 
   4  13   5    16042.34    15585.92    195.24 o 
   5  13   5    11720.97    11679.09    188.89 o 
   6  13   5     4393.01     4263.56    132.48 o 
   7  13   5     2572.25     2472.65    113.38 o 
 -11  14   5      519.81      659.85    106.36 o 
 -10  14   5      523.73      530.08    106.61 o 
  -9  14   5      419.29      308.03     71.62 o 
  -8  14   5       18.40        0.00     40.61 o 
  -7  14   5       66.26      127.20     31.93 o 
  -6  14   5       21.24        4.67     24.20 o 
  -5  14   5      350.08      343.09     43.05 o 
  -4  14   5      566.69      604.95     42.23 o 
  -3  14   5      162.92      121.98     23.99 o 
  -2  14   5      155.55      200.14     25.99 o 
  -1  14   5      756.83      674.75     43.98 o 
   0  14   5     1597.84     1645.58     59.27 o 
   1  14   5      283.09      318.47     29.50 o 
   2  14   5      436.13      444.52     35.10 o 
   3  14   5     4302.50     4390.09     96.13 o 
   4  14   5     1169.60     1108.43     74.81 o 
   5  14   5       13.49       18.60     32.17 o 
   6  14   5      290.18      265.95     54.93 o 
   7  14   5      365.99      283.35     59.80 o 
 -11  15   5      148.24      329.05     94.05 o 
 -10  15   5      489.54      570.77    113.51 o 
  -9  15   5     4037.72     3763.92    171.77 o 
  -8  15   5     8820.31     8615.96    267.52 o 
  -7  15   5    11185.60    11617.84    217.56 o 
  -6  15   5    11553.25    11786.88    183.26 o 
  -5  15   5     8515.53     8532.76    134.06 o 
  -4  15   5     6014.83     5903.34     99.38 o 
  -3  15   5    10396.48    10150.22    145.76 o 
  -2  15   5     2189.66     2294.59     73.83 o 
  -1  15   5       13.83        2.29     23.66 o 
   0  15   5      708.14      681.40     46.21 o 
   1  15   5     2468.95     2487.13     73.18 o 
   2  15   5     9084.08     9365.67    144.29 o 
   3  15   5    18739.21    18574.68    231.50 o 
   4  15   5    10490.16    10166.54    192.29 o 
   5  15   5     7239.31     7390.89    177.86 o 
   6  15   5     3624.05     3849.87    143.60 o 
   7  15   5     2196.85     2175.08    142.91 o 
 -11  16   5      575.77      546.05    111.00 o 
 -10  16   5       79.89       59.79     77.34 o 
  -9  16   5      474.33      433.65     80.79 o 
  -8  16   5      483.72      612.68     71.17 o 
  -7  16   5      219.30      267.43     50.28 o 
  -6  16   5      777.16      794.04     55.54 o 
  -5  16   5       92.05       83.61     27.40 o 
  -4  16   5      407.90      497.30     36.81 o 
  -3  16   5      211.04      237.10     30.67 o 
  -2  16   5     1427.02     1383.81     53.11 o 
  -1  16   5     1153.08     1146.68     63.25 o 
   0  16   5     1728.22     1884.02     70.55 o 
   1  16   5      514.16      524.53     41.37 o 
   2  16   5      553.71      443.50     39.42 o 
   3  16   5     2134.55     2082.61     97.70 o 
   4  16   5       10.19       60.68     32.04 o 
   5  16   5        6.13       18.48     37.19 o 
   6  16   5       26.66       64.29     46.01 o 
   7  16   5       72.25       93.02     52.38 o 
 -11  17   5      163.86      119.10     85.48 o 
 -10  17   5      762.47      594.37    108.40 o 
  -9  17   5     3175.61     3178.47    170.82 o 
  -8  17   5     7854.50     7740.16    221.73 o 
  -7  17   5     5643.48     5709.87    148.85 o 
  -6  17   5     7732.89     7587.46    157.22 o 
  -5  17   5     8620.92     9138.44    174.37 o 
  -4  17   5     4555.92     4617.96    129.53 o 
  -3  17   5     9374.37     9289.32    136.09 o 
  -2  17   5     4737.26     4571.75     95.80 o 
  -1  17   5      811.44      689.41     45.24 o 
   0  17   5      913.11      979.91     53.86 o 
   1  17   5     2010.97     1950.13     77.11 o 
   2  17   5     6218.21     6196.96    122.74 o 
   3  17   5    16732.91    16602.87    219.58 o 
   4  17   5     6804.36     6594.29    144.73 o 
   5  17   5     6173.45     6198.14    234.02 o 
   6  17   5     3550.52     3523.63    183.12 o 
 -10  18   5      297.18      339.73     95.48 o 
  -9  18   5      231.29      178.30     78.53 o 
  -8  18   5      402.12      381.60     65.70 o 
  -7  18   5      189.32      157.95     53.00 o 
  -6  18   5        5.66        4.50     34.69 o 
  -5  18   5       18.07       11.55     30.19 o 
  -4  18   5      137.42      118.63     33.26 o 
  -3  18   5     1000.70     1120.59     52.60 o 
  -2  18   5       22.86       88.58     28.29 o 
  -1  18   5     1679.67     1656.63     65.36 o 
   0  18   5     4042.60     3905.18    128.96 o 
   1  18   5      344.76      307.62     68.38 o 
   2  18   5     1210.44     1159.00     63.33 o 
   3  18   5       62.84      156.59     35.54 o 
   4  18   5      620.00      629.03     59.15 o 
   5  18   5       11.14       80.19     48.55 o 
   6  18   5       11.87       54.25     49.40 o 
 -10  19   5     1379.14     1543.36    156.45 o 
  -9  19   5     1726.28     1860.98    160.05 o 
  -8  19   5     6577.03     6691.19    191.32 o 
  -7  19   5     7479.37     7679.81    220.54 o 
  -6  19   5     6740.93     6951.88    154.64 o 
  -5  19   5     7570.22     7815.72    211.66 o 
  -4  19   5     7099.94     7160.45    129.19 o 
  -3  19   5     7868.68     7862.63    184.40 o 
  -2  19   5       82.25       93.14     32.28 o 
  -1  19   5      199.48      118.42     36.66 o 
   0  19   5      186.54      136.29     32.59 o 
   1  19   5     3916.63     4136.00    107.33 o 
   2  19   5     5331.98     5208.66    115.86 o 
   3  19   5    11978.50    11468.30    186.80 o 
   4  19   5     5623.26     5724.52    148.67 o 
   5  19   5     4102.26     4237.91    155.17 o 
   6  19   5     2827.35     2740.69    145.27 o 
 -10  20   5      477.83      511.90    114.30 o 
  -9  20   5      607.30      406.08    101.82 o 
  -8  20   5      410.87      330.22     67.63 o 
  -7  20   5        0.45       61.30     48.52 o 
  -6  20   5      727.99      590.18     58.93 o 
  -5  20   5      825.97      841.42     70.09 o 
  -4  20   5     1500.99     1735.45     76.09 o 
  -3  20   5     1416.89     1515.95     66.35 o 
  -2  20   5      589.60      761.90     55.08 o 
  -1  20   5      372.20      386.42     44.28 o 
   0  20   5      266.72      220.01     35.57 o 
   1  20   5     1682.90     1830.30    101.49 o 
   2  20   5      158.82       96.56     34.59 o 
   3  20   5       74.12       83.38     36.28 o 
   4  20   5      140.12      102.46     39.95 o 
   5  20   5       68.46       16.85     47.65 o 
   6  20   5       57.57      177.77     58.46 o 
  -9  21   5     2620.61     2690.91    191.54 o 
  -8  21   5     3678.68     3926.43    175.01 o 
  -7  21   5     7328.65     7559.29    184.85 o 
  -6  21   5     6955.85     7491.35    186.73 o 
  -5  21   5     5336.99     5652.61    158.38 o 
  -4  21   5     5576.78     5690.76    126.79 o 
  -3  21   5     2582.66     2621.84     98.18 o 
  -2  21   5      173.73      117.95     30.23 o 
  -1  21   5      371.58      330.26     38.81 o 
   0  21   5     1687.22     1740.15     77.02 o 
   1  21   5     3141.99     3269.40    112.79 o 
   2  21   5     4168.43     4123.89    111.97 o 
   3  21   5     5296.61     5216.70    148.54 o 
   4  21   5     4835.81     4679.04    158.46 o 
   5  21   5     2874.21     2907.86    137.71 o 
  -9  22   5      370.33      384.51    107.58 o 
  -8  22   5        9.09       31.53     65.12 o 
  -7  22   5        1.05       19.28     54.54 o 
  -6  22   5      176.10      207.17     53.62 o 
  -5  22   5     1333.25     1362.55     90.51 o 
  -4  22   5     1539.82     1574.00    104.80 o 
  -3  22   5     2130.74     2145.75     93.27 o 
  -2  22   5      398.79      434.16     58.28 o 
  -1  22   5      450.69      519.63     45.26 o 
   0  22   5     1248.24     1410.85     74.70 o 
   1  22   5     1060.94     1106.08     70.69 o 
   2  22   5      378.61      377.53     46.72 o 
   3  22   5       40.24       31.10     37.80 o 
   4  22   5       13.59        0.00     47.47 o 
   5  22   5       31.25        0.00     57.97 o 
  -9  23   5     2405.42     2495.55    192.56 o 
  -8  23   5     2930.97     3064.89    177.41 o 
  -7  23   5     3759.91     4124.39    273.19 o 
  -6  23   5     6035.21     6298.87    290.44 o 
  -5  23   5     5903.50     5947.40    218.20 o 
  -4  23   5     2374.15     2244.10    106.73 o 
  -3  23   5      628.13      597.76     57.42 o 
  -2  23   5      106.39      129.44     39.16 o 
  -1  23   5     1243.05     1303.62     64.92 o 
   0  23   5      657.41      798.93     60.85 o 
   1  23   5      748.66      804.85     63.02 o 
   2  23   5     2795.16     2814.79    100.41 o 
   3  23   5     3023.90     3047.62    121.03 o 
   4  23   5     4516.81     4707.61    165.58 o 
  -8  24   5        6.94       11.19     81.75 o 
  -7  24   5       23.14       78.35     64.43 o 
  -6  24   5       30.05       40.26     54.58 o 
  -5  24   5      416.39      383.78     63.47 o 
  -4  24   5      166.86       75.91     52.71 o 
  -3  24   5      617.48      758.66     70.03 o 
  -2  24   5     2208.11     2240.06    100.07 o 
  -1  24   5     1406.02     1379.58     77.44 o 
   0  24   5      254.86      197.84     44.59 o 
   1  24   5      171.64      168.52     43.39 o 
   2  24   5      518.81      515.35     54.58 o 
   3  24   5      304.74      286.65     57.26 o 
   4  24   5       50.29       17.60     53.06 o 
  -7  25   5     1985.00     2087.56    182.51 o 
  -6  25   5     4387.48     4509.83    174.92 o 
  -5  25   5     3800.16     3876.10    174.24 o 
  -4  25   5     3133.54     3060.18    151.24 o 
  -3  25   5      915.73      789.39     77.87 o 
  -2  25   5      428.35      384.12     56.47 o 
  -1  25   5       51.99        0.00     41.82 o 
   0  25   5      928.06      830.98     72.81 o 
   1  25   5     1419.96     1483.40     85.39 o 
   2  25   5     1501.62     1500.22     92.54 o 
   3  25   5     3001.66     2947.22    210.88 o 
  -7  26   5        3.90        0.00     67.71 o 
  -6  26   5        5.85        0.00     59.72 o 
  -5  26   5        5.19        0.00     64.15 o 
  -4  26   5      176.86      225.14     63.66 o 
  -3  26   5     1141.11     1087.51    106.72 o 
  -2  26   5     1187.26     1190.25     89.21 o 
  -1  26   5      261.82      291.38     59.32 o 
   0  26   5      242.85      264.88     68.65 o 
   1  26   5      397.57      372.78     58.82 o 
   2  26   5      236.12      127.69     52.25 o 
   3  26   5      559.27      557.77     71.57 o 
  -6  27   5     3800.44     3441.06    181.72 o 
  -5  27   5     2985.57     3062.43    206.25 o 
  -4  27   5     2339.09     2578.68    159.49 o 
  -3  27   5     1146.87     1113.64    148.20 o 
  -2  27   5      868.09      763.61     85.38 o 
  -1  27   5       67.77        9.42     54.00 o 
   0  27   5      510.44      386.30     73.66 o 
   1  27   5      989.83      913.16     94.38 o 
   2  27   5     1596.91     1724.68    137.69 o 
  -5  28   5       43.51       94.87     70.29 o 
  -4  28   5      403.18      441.58     87.13 o 
  -3  28   5      917.22      838.49    123.91 o 
  -2  28   5      802.68      985.28     94.07 o 
  -1  28   5      838.38      752.37    118.46 o 
   0  28   5      510.09      681.49     89.48 o 
   1  28   5      200.59      309.95     74.04 o 
  -3  29   5      803.32      700.65    104.22 o 
  -2  29   5      524.97      537.57     90.39 o 
  -1  29   5       19.15        0.00     61.57 o 
 -13   0   6     1656.23     1864.59    196.19 o 
 -12   0   6     5885.61     5912.19    241.93 o 
 -11   0   6    11443.44    11491.84    333.12 o 
 -10   0   6    11779.60    12587.17    397.31 o 
  -9   0   6    10031.94    10280.69    211.11 o 
  -8   0   6     9576.67     9383.30    211.56 o 
  -7   0   6    25371.03    25109.46    417.53 o 
  -6   0   6     5033.93     4820.96    127.02 o 
  -5   0   6     2794.64     2732.30     76.41 o 
  -4   0   6      253.15      292.38     38.17 o 
  -3   0   6      312.14      270.39     37.76 o 
  -2   0   6     4832.22     4864.94    114.44 o 
  -1   0   6    26967.62    26628.80    487.30 o 
   0   0   6    61621.91    60925.54    767.40 o 
   1   0   6    38974.33    39588.02    444.86 o 
   2   0   6    24366.12    24918.21    287.35 o 
   3   0   6    39554.60    39325.74    430.13 o 
   4   0   6     6894.69     6697.69    122.49 o 
   5   0   6      303.94      294.03     45.94 o 
   6   0   6      418.72      400.66     69.16 o 
   7   0   6       76.45       20.30     63.38 o 
   8   0   6     1101.26     1128.31    155.18 o 
 -13   1   6        2.82       46.42     91.31 o 
 -12   1   6       63.96      145.88     57.55 o 
 -11   1   6        2.33       57.57     48.85 o 
 -10   1   6       76.16      125.45     39.82 o 
  -9   1   6        1.17       35.36     27.50 o 
  -8   1   6      212.63      248.60     32.28 o 
  -7   1   6      262.66      336.58     33.35 o 
  -6   1   6     4941.01     4984.39     92.05 o 
  -5   1   6        4.70        1.05     13.35 o 
  -4   1   6      972.86      995.15     34.31 o 
  -3   1   6      666.20      721.87     30.18 o 
  -2   1   6      246.04      296.67     23.63 o 
  -1   1   6     1620.48     1631.09     40.69 o 
   0   1   6      566.50      714.24     28.37 o 
   1   1   6      242.10      278.36     22.89 o 
   2   1   6      222.84      292.95     20.57 o 
   3   1   6       11.28       64.09     16.81 o 
   4   1   6        0.72       24.89     17.81 o 
   5   1   6      108.66       93.45     24.97 o 
   6   1   6        9.14        1.88     30.96 o 
   7   1   6       61.54       78.12     50.53 o 
   8   1   6       10.92        0.00     60.88 o 
 -13   2   6     1661.67     1790.94    160.02 o 
 -12   2   6     6354.00     6439.05    217.68 o 
 -11   2   6     8117.03     8652.68    220.41 o 
 -10   2   6    10614.89    10509.50    195.24 o 
  -9   2   6    14891.18    15034.50    202.86 o 
  -8   2   6     9898.57     9966.13    147.99 o 
  -7   2   6    11529.84    11049.23    162.95 o 
  -6   2   6      473.51      361.86     27.91 o 
  -5   2   6      769.32      802.75     36.79 o 
  -4   2   6       51.63       23.68     14.00 o 
  -3   2   6     2344.03     2170.31     46.94 o 
  -2   2   6     8964.02     8503.51    133.22 o 
  -1   2   6    28572.69    27464.36    248.59 o 
   0   2   6    23156.42    22367.51    212.63 o 
   1   2   6    36102.19    35616.39    341.38 o 
   2   2   6    36912.11    37159.42    303.23 o 
   3   2   6    16333.24    16001.97    183.57 o 
   4   2   6     8384.92     8626.26    115.03 o 
   5   2   6     2271.93     2233.39     66.85 o 
   6   2   6        4.99        3.81     31.51 o 
   7   2   6      100.84       49.49     56.04 o 
   8   2   6     1119.56     1146.88    128.22 o 
 -13   3   6        0.40        0.00     70.18 o 
 -12   3   6        6.43       55.16     60.03 o 
 -11   3   6       60.68      100.52     49.46 o 
 -10   3   6      105.71      180.25     39.63 o 
  -9   3   6       67.79       87.86     29.75 o 
  -8   3   6      764.54      878.08     43.28 o 
  -7   3   6      285.87      302.01     30.89 o 
  -6   3   6    11687.21    11795.29    143.94 o 
  -5   3   6       11.53        2.07     14.19 o 
  -4   3   6      862.57      972.91     52.63 o 
  -3   3   6     1114.47     1183.62     36.13 o 
  -2   3   6      753.48      798.75     37.23 o 
  -1   3   6        6.11        2.44     12.75 o 
   0   3   6      218.86      217.68     20.69 o 
   1   3   6      214.01      238.26     18.70 o 
   2   3   6       30.62       43.56     14.58 o 
   3   3   6      319.70      292.22     23.40 o 
   4   3   6      114.02      122.00     23.62 o 
   5   3   6       18.35        2.87     23.75 o 
   6   3   6        1.10        8.42     31.15 o 
   7   3   6       85.98       85.85     59.07 o 
   8   3   6       33.97        0.00     53.25 o 
 -13   4   6      988.55     1196.21    139.92 o 
 -12   4   6     4715.01     5091.16    199.67 o 
 -11   4   6     4995.49     5099.74    164.59 o 
 -10   4   6     9389.99     9603.71    207.21 o 
  -9   4   6    16141.79    16048.64    237.90 o 
  -8   4   6    11862.84    12180.66    157.75 o 
  -7   4   6    10517.15    10431.96    127.99 o 
  -6   4   6       60.69       57.95     17.06 o 
  -5   4   6      465.04      477.58     25.29 o 
  -4   4   6     7000.08     7043.57     96.80 o 
  -3   4   6     2330.27     2305.83     41.90 o 
  -2   4   6    13373.83    12708.54    140.24 o 
  -1   4   6    41672.27    41871.41    381.71 o 
   0   4   6     9287.87     8732.33     98.39 o 
   1   4   6    26620.55    26455.70    252.16 o 
   2   4   6    27247.70    27298.13    218.71 o 
   3   4   6     6421.56     6456.63     85.34 o 
   4   4   6     6212.44     6160.46     94.03 o 
   5   4   6     1858.82     1904.71     65.50 o 
   6   4   6       16.16        7.84     32.53 o 
   7   4   6      288.05      264.96     81.08 o 
   8   4   6     1044.75     1257.11    114.98 o 
 -13   5   6        2.57        3.15     74.82 o 
 -12   5   6       45.18       44.75     74.45 o 
 -11   5   6        3.89       92.96     51.03 o 
 -10   5   6       23.81       88.94     36.37 o 
  -9   5   6      578.92      590.89     50.39 o 
  -8   5   6        5.23       22.32     22.32 o 
  -7   5   6       13.05       33.37     17.42 o 
  -6   5   6     1129.62     1295.34     38.70 o 
  -5   5   6      335.13      398.10     23.65 o 
  -4   5   6      429.73      417.14     20.21 o 
  -3   5   6      921.45     1095.21     34.83 o 
  -2   5   6     1609.14     1718.93     40.23 o 
  -1   5   6     1344.33     1507.99     34.29 o 
   0   5   6        0.36       14.67     12.25 o 
   1   5   6        0.24       14.28     13.31 o 
   2   5   6      160.34      175.07     17.32 o 
   3   5   6       19.84       18.37     17.08 o 
   4   5   6       10.75       16.96     21.32 o 
   5   5   6      309.47      393.66     39.34 o 
   6   5   6     1116.12      905.09     63.87 o 
   7   5   6       99.94       31.18     47.12 o 
   8   5   6        0.83       15.00     60.09 o 
 -13   6   6      746.79      675.56    157.28 o 
 -12   6   6     2206.84     2372.11    149.39 o 
 -11   6   6     4581.60     4633.90    253.49 o 
 -10   6   6    10565.41    11033.11    202.30 o 
  -9   6   6     7823.91     8155.35    151.02 o 
  -8   6   6     9756.88     9548.59    135.14 o 
  -7   6   6    17179.74    16827.17    166.16 o 
  -6   6   6     1511.98     1453.08     36.30 o 
  -5   6   6     4352.63     4303.80     71.38 o 
  -4   6   6       17.06       21.03     11.11 o 
  -3   6   6    16912.33    17216.82    187.29 o 
  -2   6   6    19285.34    19691.10    196.25 o 
  -1   6   6    27233.46    27410.72    249.59 o 
   0   6   6    31676.56    31506.41    274.50 o 
   1   6   6    28153.81    27222.70    215.45 o 
   2   6   6    16305.01    16143.04    155.25 o 
   3   6   6     5191.58     5343.90    106.75 o 
   4   6   6     3024.77     2931.81     78.55 o 
   5   6   6     1071.14     1065.12     56.43 o 
   6   6   6        7.52       12.93     34.73 o 
   7   6   6      336.30      301.98     74.08 o 
   8   6   6     1599.43     1735.37    252.41 o 
 -13   7   6      139.36      120.31     84.31 o 
 -12   7   6        8.70       21.72     59.41 o 
 -11   7   6       15.31       31.77     46.26 o 
 -10   7   6       32.19       73.33     39.44 o 
  -9   7   6      993.34      984.78     65.61 o 
  -8   7   6      440.66      494.41     39.85 o 
  -7   7   6        1.92        5.61     18.24 o 
  -6   7   6        5.06        1.61     14.52 o 
  -5   7   6     1840.05     2049.25     48.64 o 
  -4   7   6       26.79       12.26     10.94 o 
  -3   7   6     2058.77     2078.96     59.87 o 
  -2   7   6      164.43      177.49     13.95 o 
  -1   7   6     2050.73     2186.81     47.54 o 
   0   7   6      409.00      366.45     22.73 o 
   1   7   6       48.82       39.19     15.08 o 
   2   7   6       19.56       36.95     15.92 o 
   3   7   6       16.18        7.44     18.64 o 
   4   7   6      196.95      246.69     31.81 o 
   5   7   6     1541.89     1449.42     64.31 o 
   6   7   6      247.24      212.10     41.82 o 
   7   7   6       28.04       45.35     48.03 o 
   8   7   6       82.54       55.55     72.32 o 
 -13   8   6      565.77      753.42    158.82 o 
 -12   8   6     2454.45     2805.62    197.10 o 
 -11   8   6     7550.62     7672.21    208.81 o 
 -10   8   6     7102.54     7377.30    207.26 o 
  -9   8   6     6298.34     6386.11    131.77 o 
  -8   8   6    16946.51    16926.75    278.58 o 
  -7   8   6    13092.01    13250.36    148.04 o 
  -6   8   6     3483.84     3635.41     64.05 o 
  -5   8   6      856.14      961.51     33.22 o 
  -4   8   6      345.03      344.27     19.46 o 
  -3   8   6     7769.44     8015.43    121.51 o 
  -2   8   6    10851.80    10330.27    154.65 o 
  -1   8   6    14314.78    13717.05    142.96 o 
   0   8   6    51165.27    51530.32    449.95 o 
   1   8   6    17242.74    17026.17    161.12 o 
   2   8   6    10825.68    10481.68    116.17 o 
   3   8   6     8392.53     8111.50    112.46 o 
   4   8   6     8021.11     7769.09    154.70 o 
   5   8   6     3140.01     3113.46     89.12 o 
   6   8   6      319.95      342.07     48.91 o 
   7   8   6      438.81      423.43     90.85 o 
 -12   9   6       22.50       16.25     78.13 o 
 -11   9   6       28.28        0.00     55.67 o 
 -10   9   6       14.67      112.63     52.97 o 
  -9   9   6       92.30      100.30     36.51 o 
  -8   9   6      465.34      505.69     38.99 o 
  -7   9   6     4491.91     4457.18     75.20 o 
  -6   9   6      390.90      451.60     31.38 o 
  -5   9   6      426.16      460.82     29.31 o 
  -4   9   6     1802.44     1793.71     44.37 o 
  -3   9   6      347.23      375.71     30.60 o 
  -2   9   6      669.66      674.97     41.78 o 
  -1   9   6      844.70      922.99     32.07 o 
   0   9   6       49.92       81.86     17.86 o 
   1   9   6      241.50      259.14     22.92 o 
   2   9   6       88.78       86.90     19.52 o 
   3   9   6      390.03      353.27     30.92 o 
   4   9   6       77.93      112.16     34.71 o 
   5   9   6      621.44      643.17     48.78 o 
   6   9   6      210.85      278.22     48.35 o 
   7   9   6        2.40        0.00     50.10 o 
 -12  10   6     3643.29     3203.18    269.84 o 
 -11  10   6     6915.29     6847.86    231.31 o 
 -10  10   6     9271.37     9230.70    224.84 o 
  -9  10   6    12450.02    12434.57    236.48 o 
  -8  10   6    11620.56    11616.21    181.44 o 
  -7  10   6     4261.37     4342.12     78.45 o 
  -6  10   6     4414.03     4345.24     88.32 o 
  -5  10   6      342.32      389.28     26.78 o 
  -4  10   6      195.87      173.01     32.80 o 
  -3  10   6     3240.81     3241.69     68.54 o 
  -2  10   6    17819.75    17010.77    228.02 o 
  -1  10   6    12706.01    12255.28    148.46 o 
   0  10   6    21735.67    21233.63    214.22 o 
   1  10   6    20104.66    19967.98    207.82 o 
   2  10   6    14927.67    14886.56    158.60 o 
   3  10   6    10261.43     9895.56    131.07 o 
   4  10   6     7964.97     7825.16    132.15 o 
   5  10   6     3537.39     3595.07     96.73 o 
   6  10   6        4.14       25.59     38.47 o 
   7  10   6      493.88      333.03     68.27 o 
 -12  11   6       10.50        0.00     85.56 o 
 -11  11   6      142.76      161.81     66.96 o 
 -10  11   6       16.85       88.89     50.83 o 
  -9  11   6      492.95      466.86     66.19 o 
  -8  11   6      907.05      975.88     58.24 o 
  -7  11   6      631.48      707.62     47.41 o 
  -6  11   6      200.30      208.44     26.95 o 
  -5  11   6     1282.48     1381.96     49.55 o 
  -4  11   6      479.92      424.75     32.67 o 
  -3  11   6     2938.72     2802.82     65.43 o 
  -2  11   6     2693.46     2733.48    102.93 o 
  -1  11   6       38.89       49.03     18.44 o 
   0  11   6      323.52      372.89     32.00 o 
   1  11   6        8.18       41.10     19.08 o 
   2  11   6        9.16       38.23     19.81 o 
   3  11   6      120.24       76.64     24.21 o 
   4  11   6        5.63       30.55     28.72 o 
   5  11   6      192.84      189.47     36.95 o 
   6  11   6      544.38      611.20     61.61 o 
   7  11   6      121.39      108.75     57.07 o 
 -12  12   6     3617.12     3747.89    422.77 o 
 -11  12   6     5247.72     5007.01    235.19 o 
 -10  12   6    10854.31    11205.30    370.49 o 
  -9  12   6     8676.51     9111.96    216.89 o 
  -8  12   6     7890.32     7819.87    162.14 o 
  -7  12   6     5298.76     5393.91    199.78 o 
  -6  12   6     2329.63     2389.43     64.72 o 
  -5  12   6      886.53     1048.11     49.06 o 
  -4  12   6      605.65      515.47     40.28 o 
  -3  12   6     6212.26     6441.04    105.53 o 
  -2  12   6     9182.94     9282.06    153.67 o 
  -1  12   6    17244.46    16997.94    256.69 o 
   0  12   6    16892.06    16316.97    194.31 o 
   1  12   6    19470.65    18782.16    205.89 o 
   2  12   6    20289.22    19629.59    237.41 o 
   3  12   6     8434.00     8689.55    131.32 o 
   4  12   6     4700.08     4510.60    109.62 o 
   5  12   6     2026.37     1901.62     85.10 o 
   6  12   6      205.04      135.11     47.75 o 
   7  12   6      412.59      438.33     75.22 o 
 -12  13   6        1.72        0.00     79.24 o 
 -11  13   6       60.56      121.50     78.79 o 
 -10  13   6       76.54      181.49     65.70 o 
  -9  13   6      240.63      170.40     73.38 o 
  -8  13   6       73.30      115.87     35.75 o 
  -7  13   6       68.62       54.53     32.80 o 
  -6  13   6       36.76        0.00     21.66 o 
  -5  13   6      533.84      514.54     38.15 o 
  -4  13   6      501.75      509.14     36.31 o 
  -3  13   6     1958.34     2027.02     63.85 o 
  -2  13   6     1403.60     1471.81     63.89 o 
  -1  13   6      995.13      927.85     50.34 o 
   0  13   6      126.91      146.28     27.56 o 
   1  13   6       87.01       87.59     24.18 o 
   2  13   6      700.75      746.39     48.36 o 
   3  13   6     1727.46     1694.29     67.91 o 
   4  13   6      135.67      101.92     36.12 o 
   5  13   6      499.04      393.70     55.59 o 
   6  13   6      655.21      661.63     72.15 o 
   7  13   6      292.95      323.98    106.91 o 
 -12  14   6     2977.53     2927.02    202.57 o 
 -11  14   6     4375.24     4376.22    227.80 o 
 -10  14   6     7152.91     7340.93    267.38 o 
  -9  14   6     7962.95     7912.41    235.67 o 
  -8  14   6     9152.44     9243.75    174.77 o 
  -7  14   6     4553.64     4801.11    144.90 o 
  -6  14   6      971.14      961.38     47.65 o 
  -5  14   6        8.79       46.79     24.26 o 
  -4  14   6      406.64      407.82     35.40 o 
  -3  14   6     4389.73     4222.27    102.76 o 
  -2  14   6     4982.36     4862.48     99.48 o 
  -1  14   6     4359.36     4357.12     96.73 o 
   0  14   6     7917.49     8038.98    131.28 o 
   1  14   6    23136.33    22919.07    259.46 o 
   2  14   6    21710.99    20640.71    247.22 o 
   3  14   6     7999.23     7932.84    135.42 o 
   4  14   6     4694.06     4952.63    126.55 o 
   5  14   6     1041.85      981.36     79.53 o 
   6  14   6       52.23       66.06     49.41 o 
 -11  15   6       10.08        1.18     76.14 o 
 -10  15   6       29.53        0.00     60.87 o 
  -9  15   6       22.64        9.85     55.68 o 
  -8  15   6       97.58      196.80     43.07 o 
  -7  15   6      368.53      349.48     46.72 o 
  -6  15   6      692.78      673.97     42.85 o 
  -5  15   6       88.76       60.17     26.33 o 
  -4  15   6       91.11      119.42     27.10 o 
  -3  15   6     1620.90     1611.01     63.93 o 
  -2  15   6       11.37        0.00     21.58 o 
  -1  15   6        4.47        0.68     23.94 o 
   0  15   6        5.48       22.61     24.31 o 
   1  15   6        8.83       10.86     27.67 o 
   2  15   6       73.29      102.24     30.69 o 
   3  15   6      590.08      533.30     44.00 o 
   4  15   6      949.84      873.02     64.59 o 
   5  15   6      592.82      424.25     62.31 o 
   6  15   6      232.30      138.54     53.21 o 
 -11  16   6     3847.72     3697.78    217.16 o 
 -10  16   6     4966.87     5002.80    250.53 o 
  -9  16   6     6195.78     6699.42    220.24 o 
  -8  16   6     6148.82     6188.34    202.54 o 
  -7  16   6     2521.49     2624.62    149.94 o 
  -6  16   6      467.77      548.94     55.62 o 
  -5  16   6        7.66        0.00     25.40 o 
  -4  16   6       33.99       43.53     27.83 o 
  -3  16   6      284.88      278.77     34.73 o 
  -2  16   6      961.65     1004.11     63.53 o 
  -1  16   6     8412.15     8513.57    148.56 o 
   0  16   6     7309.07     7106.43    176.70 o 
   1  16   6    16426.65    16265.21    234.51 o 
   2  16   6    21383.53    20661.13    254.12 o 
   3  16   6     5884.97     5964.97    119.24 o 
   4  16   6     3218.23     3092.18    121.44 o 
   5  16   6      719.43      819.07     79.54 o 
   6  16   6        9.06       37.96     49.23 o 
 -11  17   6       62.91       10.30    104.85 o 
 -10  17   6       22.91       88.56     77.80 o 
  -9  17   6       17.07       66.17     75.56 o 
  -8  17   6       12.04       26.28     43.97 o 
  -7  17   6      279.36      281.84     68.76 o 
  -6  17   6     1139.71     1322.09     78.48 o 
  -5  17   6     1413.74     1517.50     64.21 o 
  -4  17   6     1755.35     1677.47     80.96 o 
  -3  17   6      828.94      921.39     52.28 o 
  -2  17   6      182.68      213.00     35.54 o 
  -1  17   6      408.39      446.29     42.87 o 
   0  17   6      195.58      156.51     31.58 o 
   1  17   6        3.34       33.41     31.59 o 
   2  17   6      515.91      402.14     41.86 o 
   3  17   6      270.04      216.74     37.27 o 
   4  17   6      410.56      394.51     51.94 o 
   5  17   6      137.35      125.47     51.91 o 
   6  17   6       13.27        2.83     48.10 o 
 -11  18   6     2606.42     2953.09    206.92 o 
 -10  18   6     3463.08     3984.78    255.37 o 
  -9  18   6     5764.88     5903.91    241.19 o 
  -8  18   6     5804.99     5682.17    155.52 o 
  -7  18   6     1712.96     1598.94     92.43 o 
  -6  18   6     1097.97     1001.64     68.82 o 
  -5  18   6       30.87       63.26     32.19 o 
  -4  18   6       63.83       41.79     31.12 o 
  -3  18   6     6184.26     6431.95    158.47 o 
  -2  18   6     5129.57     5462.41    118.55 o 
  -1  18   6     1514.03     1709.72     94.97 o 
   0  18   6     5201.18     4997.20    108.06 o 
   1  18   6    12069.08    11497.95    249.01 o 
   2  18   6    13692.96    13478.69    230.93 o 
   3  18   6     4547.50     4783.86    122.60 o 
   4  18   6     1776.24     1701.50    103.01 o 
   5  18   6      598.25      583.97     74.11 o 
 -10  19   6       46.79       14.55     78.49 o 
  -9  19   6       92.76      103.21     76.03 o 
  -8  19   6       59.88       74.31     49.11 o 
  -7  19   6      225.99      192.84     63.00 o 
  -6  19   6     1984.55     1905.58     99.73 o 
  -5  19   6     3747.44     3711.67    103.02 o 
  -4  19   6     4503.49     4549.89    103.75 o 
  -3  19   6      119.32      152.73     35.26 o 
  -2  19   6     1250.74     1346.08     86.04 o 
  -1  19   6      786.32      821.12     54.11 o 
   0  19   6        6.15       25.19     28.76 o 
   1  19   6       13.30        1.39     31.99 o 
   2  19   6      127.47      121.46     43.77 o 
   3  19   6       53.38       50.02     34.31 o 
   4  19   6      342.67      301.76     61.24 o 
   5  19   6      249.61      113.41     54.71 o 
 -10  20   6     4061.25     4339.66    236.60 o 
  -9  20   6     4455.63     4123.58    333.94 o 
  -8  20   6     3939.29     4555.93    161.22 o 
  -7  20   6     2394.54     2500.22    168.78 o 
  -6  20   6      694.28      657.24     69.07 o 
  -5  20   6      184.90      160.69     41.30 o 
  -4  20   6       35.25       29.47     31.29 o 
  -3  20   6     7158.78     7194.99    143.16 o 
  -2  20   6     4790.70     4793.19    108.62 o 
  -1  20   6     3532.41     3533.69    120.55 o 
   0  20   6     9221.03     9390.93    199.81 o 
   1  20   6     6438.74     6520.66    142.88 o 
   2  20   6     4580.26     4421.24    173.21 o 
   3  20   6     3484.73     3481.17    124.42 o 
   4  20   6     1896.51     1614.89    105.49 o 
   5  20   6      778.47      828.59     87.15 o 
  -9  21   6       60.26      109.80     83.46 o 
  -8  21   6        6.49       58.42     56.47 o 
  -7  21   6      173.66      240.12     57.25 o 
  -6  21   6      802.50      774.73     83.90 o 
  -5  21   6     1739.72     1739.00     97.31 o 
  -4  21   6     3039.84     2989.66    107.35 o 
  -3  21   6      334.93      310.89     44.39 o 
  -2  21   6     1320.69     1324.85     67.00 o 
  -1  21   6      212.86      183.93     36.88 o 
   0  21   6      389.29      565.17     53.27 o 
   1  21   6        0.39        0.00     31.49 o 
   2  21   6      836.06      695.04     57.89 o 
   3  21   6       55.81      126.38     46.66 o 
   4  21   6      590.80      492.99     76.90 o 
  -9  22   6     3947.76     4147.94    227.10 o 
  -8  22   6     2524.94     2947.39    158.86 o 
  -7  22   6     2041.24     2020.04    120.39 o 
  -6  22   6     1328.80     1308.53     93.22 o 
  -5  22   6      968.08      744.28     73.55 o 
  -4  22   6       22.82       42.82     37.57 o 
  -3  22   6     1302.32     1272.47     72.76 o 
  -2  22   6     5570.28     5612.34    141.30 o 
  -1  22   6    10566.78    10640.73    176.89 o 
   0  22   6     5419.71     5466.89    131.59 o 
   1  22   6     5042.38     5518.67    137.10 o 
   2  22   6     3713.19     3555.83    126.26 o 
   3  22   6     3025.44     3068.02    122.67 o 
   4  22   6     1882.65     1616.86    119.68 o 
  -9  23   6      116.63       96.29     98.56 o 
  -8  23   6       14.50       18.13     67.96 o 
  -7  23   6        9.85        0.00     51.24 o 
  -6  23   6      482.92      490.05     95.82 o 
  -5  23   6      639.41      574.35     74.99 o 
  -4  23   6     1309.32     1306.16     80.58 o 
  -3  23   6     1166.55     1137.20    114.42 o 
  -2  23   6     1781.82     1867.37     80.86 o 
  -1  23   6      418.30      385.58     47.54 o 
   0  23   6      101.72      116.18     42.07 o 
   1  23   6       51.13       29.52     37.97 o 
   2  23   6      120.17       99.28     47.60 o 
   3  23   6      381.02      356.17     59.26 o 
  -8  24   6     3005.30     3085.36    306.00 o 
  -7  24   6     2945.56     3115.98    229.16 o 
  -6  24   6     1625.04     1603.44    119.41 o 
  -5  24   6      425.58      361.04     72.93 o 
  -4  24   6       52.51       27.08     45.12 o 
  -3  24   6      887.83      880.48     71.37 o 
  -2  24   6     4055.06     4113.14    132.21 o 
  -1  24   6     5662.82     5878.72    139.89 o 
   0  24   6     4722.87     4802.79    131.27 o 
   1  24   6     4073.25     4177.80    174.25 o 
   2  24   6     3833.00     3593.62    143.81 o 
   3  24   6     2788.63     2864.96    134.17 o 
  -7  25   6       12.76       71.96     61.49 o 
  -6  25   6      536.30      484.37     95.77 o 
  -5  25   6     1180.34     1174.48    132.23 o 
  -4  25   6     1362.51     1287.39    179.99 o 
  -3  25   6     1728.24     1639.16     94.61 o 
  -2  25   6      923.20      836.47     71.38 o 
  -1  25   6      137.07      173.42     49.21 o 
   0  25   6        6.75       14.05     44.10 o 
   1  25   6      303.15      309.48     60.72 o 
   2  25   6      188.52      131.33     54.39 o 
  -7  26   6     2160.28     2173.71    172.17 o 
  -6  26   6      701.51      636.89     97.73 o 
  -5  26   6      121.61       74.46     72.85 o 
  -4  26   6       94.32       49.96     64.44 o 
  -3  26   6      442.48      572.04     78.01 o 
  -2  26   6     1927.26     1898.27    109.20 o 
  -1  26   6     3621.92     3572.92    158.96 o 
   0  26   6     4286.34     4250.33    170.12 o 
   1  26   6     3530.48     3831.09    159.77 o 
   2  26   6     2422.49     2483.15    119.57 o 
  -6  27   6      240.28      308.92     84.39 o 
  -5  27   6      611.98      566.24     93.07 o 
  -4  27   6     1517.72     1630.36    134.72 o 
  -3  27   6      852.29      798.09     88.39 o 
  -2  27   6      798.73      868.80     83.42 o 
  -1  27   6      491.31      552.58     78.81 o 
   0  27   6        2.20        0.00     54.16 o 
   1  27   6       83.30      107.77     52.44 o 
  -4  28   6      342.28      310.42     88.54 o 
  -3  28   6      104.97       65.20     59.03 o 
  -2  28   6      909.13      830.44    131.73 o 
  -1  28   6     2141.50     2110.07    134.16 o 
 -13   1   7     3852.72     4463.61    289.49 o 
 -12   1   7     3267.91     3402.47    185.06 o 
 -11   1   7     5152.99     5099.52    361.00 o 
 -10   1   7     3571.71     3626.94    172.67 o 
  -9   1   7     1658.09     1748.39     71.18 o 
  -8   1   7       65.36       38.77     27.77 o 
  -7   1   7     1725.41     1718.19     70.47 o 
  -6   1   7     9760.16     9156.45    148.69 o 
  -5   1   7    17808.73    17825.45    203.28 o 
  -4   1   7    14680.14    14175.63    166.63 o 
  -3   1   7    41344.62    40968.25    454.58 o 
  -2   1   7    35746.90    36142.72    335.61 o 
  -1   1   7    21250.54    21245.91    196.68 o 
   0   1   7     5620.37     5407.97     76.71 o 
   1   1   7     1346.05     1296.76     38.97 o 
   2   1   7     1261.75     1302.67     38.56 o 
   3   1   7      535.37      517.24     30.80 o 
   4   1   7     2764.29     2884.51     70.42 o 
   5   1   7     1570.18     1597.02     70.10 o 
   6   1   7     2182.56     2300.69     96.38 o 
   7   1   7     3330.82     3748.48    174.80 o 
 -13   2   7        2.39        0.00     63.88 o 
 -12   2   7      191.62      238.15     63.77 o 
 -11   2   7      100.80       64.23     55.64 o 
 -10   2   7      814.82      702.08     56.40 o 
  -9   2   7       79.13      102.69     31.44 o 
  -8   2   7      120.63      110.91     29.26 o 
  -7   2   7      899.78      832.01     50.34 o 
  -6   2   7     5483.23     5518.06     93.74 o 
  -5   2   7     1193.89     1272.17     44.82 o 
  -4   2   7        3.44       53.57     17.87 o 
  -3   2   7      212.65      272.60     23.59 o 
  -2   2   7      303.69      366.33     26.26 o 
  -1   2   7      301.82      364.62     22.25 o 
   0   2   7      286.03      325.31     23.33 o 
   1   2   7      438.66      416.56     24.54 o 
   2   2   7      211.00      195.03     19.91 o 
   3   2   7        9.50       26.13     16.91 o 
   4   2   7      404.46      409.28     32.27 o 
   5   2   7       13.88        0.00     27.66 o 
   6   2   7       19.74        0.00     42.68 o 
   7   2   7      164.86      194.45     70.88 o 
 -13   3   7     4422.88     4678.58    236.61 o 
 -12   3   7     4914.63     5151.33    179.91 o 
 -11   3   7     2597.48     2649.40    116.84 o 
 -10   3   7     2545.30     2570.95     91.22 o 
  -9   3   7     3336.65     3355.80     87.56 o 
  -8   3   7        2.13        0.46     23.43 o 
  -7   3   7      763.79      821.83     43.44 o 
  -6   3   7      191.03      197.46     24.32 o 
  -5   3   7    13343.30    13630.31    187.37 o 
  -4   3   7    35653.23    35702.40    355.64 o 
  -3   3   7    33086.35    32574.85    326.26 o 
  -2   3   7    35223.01    34704.39    345.74 o 
  -1   3   7    29814.78    29186.47    256.97 o 
   0   3   7    13086.41    13756.12    143.03 o 
   1   3   7    11229.51    11421.45    125.61 o 
   2   3   7       58.31       31.37     15.78 o 
   3   3   7      750.34      678.71     32.38 o 
   4   3   7     1622.60     1679.98     52.02 o 
   5   3   7     5077.30     5209.66    109.99 o 
   6   3   7     3389.93     3878.50    138.05 o 
   7   3   7     4448.37     4715.33    244.76 o 
 -13   4   7       16.33       94.64     78.47 o 
 -12   4   7      317.50      212.97     70.82 o 
 -11   4   7       39.16        0.00     41.94 o 
 -10   4   7      323.31      274.34     63.91 o 
  -9   4   7        0.64       49.36     29.01 o 
  -8   4   7      963.63     1002.61     51.50 o 
  -7   4   7     2850.64     2812.98     67.11 o 
  -6   4   7     3013.26     3077.31     62.44 o 
  -5   4   7       65.92       76.34     17.83 o 
  -4   4   7     1137.92     1186.58     38.48 o 
  -3   4   7     1014.03     1283.15     57.42 o 
  -2   4   7     1950.72     2072.98     58.11 o 
  -1   4   7       18.96       35.47     15.04 o 
   0   4   7     2412.48     2722.02     52.18 o 
   1   4   7       65.51       92.11     17.13 o 
   2   4   7      164.03      141.80     18.46 o 
   3   4   7      685.42      680.22     34.52 o 
   4   4   7      489.75      460.07     37.97 o 
   5   4   7      259.53      305.17     41.63 o 
   6   4   7       16.64       12.00     42.97 o 
   7   4   7        0.08       34.74     59.81 o 
 -13   5   7     4552.47     4570.50    249.72 o 
 -12   5   7     5295.90     5329.26    202.18 o 
 -11   5   7     3801.76     4034.61    128.22 o 
 -10   5   7     3362.54     3425.43    134.26 o 
  -9   5   7     2115.65     2075.75     85.32 o 
  -8   5   7       83.37       90.63     25.78 o 
  -7   5   7     2330.02     2377.63     58.97 o 
  -6   5   7     4335.69     4175.15     72.65 o 
  -5   5   7    15349.85    14740.93    162.94 o 
  -4   5   7    37126.70    36737.35    364.17 o 
  -3   5   7    31583.65    31067.91    297.12 o 
  -2   5   7    36662.23    36926.84    345.87 o 
  -1   5   7    21626.01    20731.24    202.20 o 
   0   5   7    15477.30    15528.25    157.23 o 
   1   5   7     5584.38     5735.95     82.90 o 
   2   5   7      624.26      656.39     30.19 o 
   3   5   7     2079.22     1999.04     63.75 o 
   4   5   7     2881.80     2778.39     76.57 o 
   5   5   7     6427.95     6370.32    139.32 o 
   6   5   7     3878.43     4072.94    175.18 o 
   7   5   7     6630.02     6478.88    196.54 o 
 -13   6   7        4.68      106.97     83.53 o 
 -12   6   7        2.52      115.41     73.30 o 
 -11   6   7       16.47        0.00     45.76 o 
 -10   6   7       48.51       40.17     35.97 o 
  -9   6   7      429.81      427.68     45.50 o 
  -8   6   7     2107.15     2242.35     58.10 o 
  -7   6   7      708.40      747.03     36.21 o 
  -6   6   7      123.88      108.10     19.34 o 
  -5   6   7      372.53      437.74     25.46 o 
  -4   6   7     2676.03     2891.27     49.40 o 
  -3   6   7      898.67      977.24     33.39 o 
  -2   6   7      267.09      327.18     19.82 o 
  -1   6   7      171.05      198.53     18.43 o 
   0   6   7      206.36      213.14     20.38 o 
   1   6   7      149.48      144.14     17.11 o 
   2   6   7      194.73      194.38     21.98 o 
   3   6   7      566.33      581.69     38.32 o 
   4   6   7       34.50       20.67     25.37 o 
   5   6   7     1193.47     1158.51     62.20 o 
   6   6   7       65.81       58.67     44.95 o 
   7   6   7       33.51       92.73     71.80 o 
 -13   7   7     3741.12     3963.84    225.49 o 
 -12   7   7     3287.66     4045.97    313.42 o 
 -11   7   7     5585.03     6263.76    185.28 o 
 -10   7   7     2316.51     2259.33    117.21 o 
  -9   7   7     1432.22     1511.57     82.57 o 
  -8   7   7      734.70      753.74     45.78 o 
  -7   7   7     2214.40     2346.94     56.61 o 
  -6   7   7    10479.92    10535.26    115.82 o 
  -5   7   7    12229.65    12094.86    127.88 o 
  -4   7   7    32024.95    32665.01    299.28 o 
  -3   7   7    40167.95    39547.38    475.71 o 
  -2   7   7    27044.70    27154.43    239.64 o 
  -1   7   7    25723.29    25465.26    222.09 o 
   0   7   7    18364.46    18118.73    166.74 o 
   1   7   7     3712.06     3493.59     70.71 o 
   2   7   7     1759.18     1815.53     48.21 o 
   3   7   7     3885.23     3813.02     80.71 o 
   4   7   7     1155.05     1177.88     58.18 o 
   5   7   7     7825.89     7579.77    137.41 o 
   6   7   7     5238.05     5129.22    157.44 o 
   7   7   7     6544.14     6613.97    227.07 o 
 -13   8   7       36.99       47.88    127.83 o 
 -12   8   7        0.51        0.00     65.03 o 
 -11   8   7        1.51       68.44     61.95 o 
 -10   8   7       60.94       71.83     48.08 o 
  -9   8   7       85.08       59.06     41.48 o 
  -8   8   7      667.83      617.43     41.92 o 
  -7   8   7       62.44       49.93     22.58 o 
  -6   8   7     1140.14     1172.63     47.23 o 
  -5   8   7      182.09      221.70     22.65 o 
  -4   8   7      121.76      100.14     21.89 o 
  -3   8   7     2434.50     2603.00     66.99 o 
  -2   8   7       19.72       45.01     14.01 o 
  -1   8   7      165.20      123.39     17.75 o 
   0   8   7        5.37       38.59     16.43 o 
   1   8   7     1077.59     1055.92     37.69 o 
   2   8   7       28.28       18.28     18.31 o 
   3   8   7      731.54      859.34     45.75 o 
   4   8   7      152.71      140.33     31.43 o 
   5   8   7      465.36      394.15     48.19 o 
   6   8   7        3.95       30.86     44.80 o 
   7   8   7        8.22      106.30     57.71 o 
 -13   9   7     3490.33     3726.83    222.06 o 
 -12   9   7     3382.64     3605.29    362.25 o 
 -11   9   7     3956.11     4223.39    163.31 o 
 -10   9   7     2497.00     2318.98    120.84 o 
  -9   9   7     2964.88     2846.79    113.33 o 
  -8   9   7        0.58        0.00     25.59 o 
  -7   9   7      554.25      547.08     43.85 o 
  -6   9   7     4293.06     4350.31     82.25 o 
  -5   9   7    16643.84    16284.88    188.82 o 
  -4   9   7    14837.61    14414.79    191.42 o 
  -3   9   7    28039.48    26624.60    305.64 o 
  -2   9   7    26089.52    25766.34    274.61 o 
  -1   9   7    18724.68    19009.89    192.88 o 
   0   9   7    18221.96    18095.78    192.04 o 
   1   9   7     6513.42     6289.07     98.65 o 
   2   9   7     1480.14     1428.99     50.94 o 
   3   9   7       44.58       10.54     25.38 o 
   4   9   7      729.12      641.26     54.65 o 
   5   9   7     4542.42     4499.57    115.96 o 
   6   9   7     7267.72     7449.54    190.79 o 
   7   9   7     5190.59     5421.50    190.91 o 
 -12  10   7        8.50        8.01     70.02 o 
 -11  10   7       33.07       77.66     61.80 o 
 -10  10   7       39.25       28.49     47.51 o 
  -9  10   7      174.99      129.43     45.09 o 
  -8  10   7      321.12      329.51     47.48 o 
  -7  10   7      147.45       98.14     26.11 o 
  -6  10   7       50.21       57.15     22.32 o 
  -5  10   7     1798.75     1830.73     57.01 o 
  -4  10   7      562.54      475.29     36.61 o 
  -3  10   7      128.91      128.05     26.60 o 
  -2  10   7        2.14       14.99     20.76 o 
  -1  10   7      103.12      128.13     35.28 o 
   0  10   7       79.91      130.20     23.34 o 
   1  10   7      522.82      547.16     33.39 o 
   2  10   7      856.35      763.52     42.94 o 
   3  10   7     1341.65     1294.90     60.01 o 
   4  10   7      559.99      526.81     47.76 o 
   5  10   7      279.65      260.11     49.50 o 
   6  10   7        3.80        0.00     49.79 o 
 -12  11   7     3390.24     3665.36    217.29 o 
 -11  11   7     3258.77     3339.53    246.16 o 
 -10  11   7     3245.55     3192.59    140.11 o 
  -9  11   7     1751.71     1566.86    124.88 o 
  -8  11   7       14.87        0.00     29.53 o 
  -7  11   7     1037.35      997.15     50.78 o 
  -6  11   7     1319.71     1349.78     68.45 o 
  -5  11   7     7369.65     7432.56    135.46 o 
  -4  11   7    15721.43    14915.52    189.21 o 
  -3  11   7    13578.11    13027.40    220.22 o 
  -2  11   7    20939.95    20635.67    274.01 o 
  -1  11   7    15269.80    15149.78    219.47 o 
   0  11   7     8752.48     8773.08    159.75 o 
   1  11   7     2974.74     2816.53     70.71 o 
   2  11   7       88.22       80.39     27.16 o 
   3  11   7      754.75      761.41     51.86 o 
   4  11   7      328.41      269.24     42.97 o 
   5  11   7      893.88     1025.32     80.83 o 
   6  11   7     5012.05     5328.21    348.59 o 
 -12  12   7        1.25        0.00     80.03 o 
 -11  12   7       67.52       96.63     67.29 o 
 -10  12   7      288.57      279.39     87.66 o 
  -9  12   7      699.72      698.81     88.54 o 
  -8  12   7      315.26      270.54     44.23 o 
  -7  12   7       72.46       31.45     25.66 o 
  -6  12   7      229.65      168.69     28.21 o 
  -5  12   7     1143.72     1137.74     52.82 o 
  -4  12   7     1095.16     1127.18     51.17 o 
  -3  12   7       16.79       12.96     22.68 o 
  -2  12   7       46.64       64.73     26.29 o 
  -1  12   7     1212.26     1264.19     58.75 o 
   0  12   7      639.84      616.89     40.49 o 
   1  12   7       91.56       88.28     25.74 o 
   2  12   7      481.45      584.06     50.04 o 
   3  12   7      333.34      344.67     39.96 o 
   4  12   7      384.60      285.41     44.50 o 
   5  12   7      151.71      141.84     47.79 o 
   6  12   7      221.56      208.71     63.16 o 
 -12  13   7     4127.04     4323.66    236.98 o 
 -11  13   7     2441.37     2632.41    185.72 o 
 -10  13   7     1691.94     1673.36    111.22 o 
  -9  13   7     1699.24     1639.41    161.50 o 
  -8  13   7      168.32      112.36     38.92 o 
  -7  13   7     2185.07     2080.04     71.80 o 
  -6  13   7     4791.81     4532.38     93.08 o 
  -5  13   7     8986.36     8715.84    184.20 o 
  -4  13   7    16266.32    15826.64    201.86 o 
  -3  13   7    10853.37    10476.43    174.03 o 
  -2  13   7     7694.92     7395.46    140.16 o 
  -1  13   7     7214.51     6938.32    127.89 o 
   0  13   7     6536.57     6662.84    129.22 o 
   1  13   7     1021.37     1064.05     57.53 o 
   2  13   7       59.24       31.18     26.52 o 
   3  13   7        0.30        0.00     27.69 o 
   4  13   7      181.32      187.22     41.79 o 
   5  13   7     1170.06     1293.62     91.21 o 
   6  13   7     3014.63     2834.59    134.60 o 
 -12  14   7        6.19      161.04     95.86 o 
 -11  14   7      192.42      126.20     83.03 o 
 -10  14   7      835.24      685.21    109.59 o 
  -9  14   7      753.93      657.96     77.10 o 
  -8  14   7     1441.24     1404.51     76.67 o 
  -7  14   7      493.90      528.99     44.05 o 
  -6  14   7        7.71       40.77     24.62 o 
  -5  14   7      739.70      816.66     48.83 o 
  -4  14   7      865.32      892.58     52.94 o 
  -3  14   7      135.54      143.64     33.05 o 
  -2  14   7        0.97       43.26     28.49 o 
  -1  14   7     1061.61     1159.86     59.51 o 
   0  14   7      238.94      267.46     35.01 o 
   1  14   7      499.48      358.73     39.93 o 
   2  14   7      846.74      874.10     53.20 o 
   3  14   7      126.91      138.75     36.20 o 
   4  14   7      268.42      286.65     55.31 o 
   5  14   7      320.88      199.95     68.86 o 
   6  14   7      287.84      359.48     67.02 o 
 -11  15   7     2172.62     2112.20    176.63 o 
 -10  15   7     1215.17     1212.62    135.03 o 
  -9  15   7      546.78      653.34     72.02 o 
  -8  15   7       58.21       25.75     38.04 o 
  -7  15   7     1134.34     1156.28     66.11 o 
  -6  15   7     3164.62     3006.11     90.94 o 
  -5  15   7    13057.65    12711.46    198.66 o 
  -4  15   7    21012.00    21659.80    276.96 o 
  -3  15   7    12499.00    12031.36    181.81 o 
  -2  15   7     9011.86     8912.87    152.79 o 
  -1  15   7     5427.71     5251.38    113.53 o 
   0  15   7    10174.74     9991.67    171.36 o 
   1  15   7     2246.88     2346.43     82.38 o 
   2  15   7       58.33       40.47     29.12 o 
   3  15   7        0.51       32.85     32.89 o 
   4  15   7      361.10      267.84     57.86 o 
   5  15   7     1198.57     1239.83    129.03 o 
 -11  16   7      256.47      243.11     93.91 o 
 -10  16   7      899.44     1056.88    129.51 o 
  -9  16   7      396.50      336.87    105.37 o 
  -8  16   7      555.80      485.31     55.40 o 
  -7  16   7      502.61      641.30     56.60 o 
  -6  16   7      538.72      579.56     46.45 o 
  -5  16   7       98.17      193.92     40.76 o 
  -4  16   7      664.71      795.60     53.23 o 
  -3  16   7      758.38      683.31     53.77 o 
  -2  16   7      489.45      423.08     42.95 o 
  -1  16   7      113.26       95.99     31.35 o 
   0  16   7      146.24      150.37     32.18 o 
   1  16   7     1306.12     1252.53     69.75 o 
   2  16   7      873.67      909.15     67.92 o 
   3  16   7     1702.81     1567.35     77.75 o 
   4  16   7      566.22      416.93     85.54 o 
   5  16   7       18.24       12.68     45.62 o 
 -11  17   7     2234.85     2618.68    249.14 o 
 -10  17   7     1834.30     1841.45    164.97 o 
  -9  17   7      847.32      812.34     95.49 o 
  -8  17   7        1.10       11.81     43.86 o 
  -7  17   7      852.02      859.62     86.40 o 
  -6  17   7      909.42      935.89     59.05 o 
  -5  17   7    11638.08    11688.50    187.99 o 
  -4  17   7    16951.42    16666.70    235.01 o 
  -3  17   7    13408.81    13136.54    202.19 o 
  -2  17   7    17494.09    17494.48    246.03 o 
  -1  17   7     4962.93     5047.19    108.91 o 
   0  17   7     8925.09     8359.95    145.77 o 
   1  17   7     3647.65     3625.21    108.75 o 
   2  17   7      173.41      201.19     36.75 o 
   3  17   7       19.28       18.80     38.18 o 
   4  17   7      541.45      375.62     63.61 o 
   5  17   7     1152.67     1088.96    132.22 o 
 -11  18   7      138.50      295.62    101.99 o 
 -10  18   7      805.97      666.61    114.93 o 
  -9  18   7      319.43      370.92     73.78 o 
  -8  18   7      283.43      247.93     55.22 o 
  -7  18   7      903.87      973.88     71.51 o 
  -6  18   7      786.19      751.16     57.32 o 
  -5  18   7       57.39       59.16     34.08 o 
  -4  18   7      226.67      244.40     40.71 o 
  -3  18   7      139.48      195.06     39.43 o 
  -2  18   7       95.95       23.35     31.38 o 
  -1  18   7      471.34      408.96     47.50 o 
   0  18   7      184.46      102.86     36.24 o 
   1  18   7      183.97      174.13     40.99 o 
   2  18   7     1157.82     1139.10     67.32 o 
   3  18   7     1199.79     1112.15     79.75 o 
   4  18   7      481.23      410.57     86.15 o 
   5  18   7       17.65       14.26     50.92 o 
 -10  19   7     2189.91     2226.08    180.24 o 
  -9  19   7      972.48      978.56    104.49 o 
  -8  19   7      122.45      100.57     55.06 o 
  -7  19   7      361.19      338.19     52.44 o 
  -6  19   7     1353.83     1387.67     80.54 o 
  -5  19   7     6513.84     6604.13    153.35 o 
  -4  19   7    13308.36    13303.17    223.46 o 
  -3  19   7    13199.16    12994.00    268.88 o 
  -2  19   7     4509.28     4367.31    112.14 o 
  -1  19   7     4843.95     5010.50    112.46 o 
   0  19   7    10827.52    10561.60    194.57 o 
   1  19   7     1897.49     1989.93    106.72 o 
   2  19   7      960.60      963.96     80.34 o 
   3  19   7       20.73       45.41     43.62 o 
   4  19   7      809.31      658.18     76.49 o 
 -10  20   7      281.41      286.18    101.33 o 
  -9  20   7      555.98      538.66     87.84 o 
  -8  20   7      677.56      627.24     77.97 o 
  -7  20   7      959.45      914.16     80.31 o 
  -6  20   7      296.86      310.33     57.05 o 
  -5  20   7       76.06       66.33     37.13 o 
  -4  20   7      228.02      223.64     41.81 o 
  -3  20   7        4.78       17.37     32.07 o 
  -2  20   7        6.73       23.65     32.40 o 
  -1  20   7       42.22        8.85     31.54 o 
   0  20   7       16.63       19.82     34.18 o 
   1  20   7      573.04      638.93     57.48 o 
   2  20   7      383.12      326.95     52.61 o 
   3  20   7      811.58      673.95     75.20 o 
   4  20   7      678.12      614.19     77.59 o 
  -9  21   7      208.77      204.40     75.36 o 
  -8  21   7       95.76       53.14     61.91 o 
  -7  21   7      292.22      186.70     61.36 o 
  -6  21   7     1300.28     1332.02     92.00 o 
  -5  21   7     3031.39     3170.58    113.55 o 
  -4  21   7     5582.00     5890.28    133.67 o 
  -3  21   7     4401.94     4562.22    119.77 o 
  -2  21   7     9050.66     8836.22    158.34 o 
  -1  21   7     8301.80     8403.96    154.80 o 
   0  21   7     3549.99     3676.41    121.93 o 
   1  21   7     1074.95     1071.10     72.57 o 
   2  21   7      355.55      211.78     51.12 o 
   3  21   7       38.98       46.99     51.15 o 
   4  21   7      444.81      449.31     89.18 o 
  -9  22   7      136.31      248.61     89.11 o 
  -8  22   7      283.55      185.16     73.97 o 
  -7  22   7      322.21      324.56     68.02 o 
  -6  22   7      654.20      607.10     75.74 o 
  -5  22   7      925.17      900.65     71.73 o 
  -4  22   7      376.38      331.44     48.13 o 
  -3  22   7      163.58       68.20     38.96 o 
  -2  22   7      317.75      276.52     44.03 o 
  -1  22   7       10.19        0.00     35.35 o 
   0  22   7      291.95      211.73     45.47 o 
   1  22   7      503.58      479.29     60.81 o 
   2  22   7     1641.11     1591.21     95.95 o 
   3  22   7      909.10      958.03     95.96 o 
  -8  23   7       58.34       54.23     69.98 o 
  -7  23   7      351.60      280.15     88.69 o 
  -6  23   7     1417.36     1568.87    126.59 o 
  -5  23   7     2315.91     2413.66    148.37 o 
  -4  23   7     3410.84     3682.26    126.47 o 
  -3  23   7     4548.69     4669.23    127.77 o 
  -2  23   7     5457.14     5872.79    130.66 o 
  -1  23   7     4322.62     4274.11    162.19 o 
   0  23   7     1940.47     1450.21     89.16 o 
   1  23   7     1318.63     1372.22     88.13 o 
   2  23   7      253.76      264.57     56.05 o 
   3  23   7        0.48        5.69     52.18 o 
  -8  24   7      184.17      242.21     81.79 o 
  -7  24   7      361.41      262.48     68.63 o 
  -6  24   7     1282.15     1106.99    110.45 o 
  -5  24   7      653.69      516.49    107.99 o 
  -4  24   7      398.40      375.98     76.61 o 
  -3  24   7      463.91      393.05     60.69 o 
  -2  24   7      217.68      227.40     46.26 o 
  -1  24   7      110.44      192.55     49.92 o 
   0  24   7     1355.15     1287.17     85.82 o 
   1  24   7      971.12      930.28     78.75 o 
   2  24   7     1158.38     1188.80     87.74 o 
  -7  25   7      348.26      368.74     84.29 o 
  -6  25   7     1040.68     1293.55    120.75 o 
  -5  25   7     1072.26     1145.61    167.81 o 
  -4  25   7     2091.56     2084.26    124.97 o 
  -3  25   7     5396.41     5667.33    166.98 o 
  -2  25   7     4233.60     4360.99    139.22 o 
  -1  25   7     3637.95     3948.94    155.14 o 
   0  25   7     1747.47     1924.81    103.13 o 
   1  25   7     1071.28     1137.78     87.98 o 
  -6  26   7      377.30      289.47     78.94 o 
  -5  26   7      361.84      276.99     80.12 o 
  -4  26   7      278.79      367.08     72.21 o 
  -3  26   7      370.51      282.89     62.36 o 
  -2  26   7       16.54       74.43     54.94 o 
  -1  26   7      349.66      329.09     63.84 o 
   0  26   7      942.81      815.93     77.17 o 
  -5  27   7     1350.32     1519.29    132.86 o 
  -4  27   7     1686.98     1549.57    174.05 o 
  -3  27   7     3424.64     3319.06    178.66 o 
  -2  27   7     3391.10     3223.83    157.33 o 
  -1  27   7     3023.30     3038.29    206.59 o 
 -13   0   8      615.24      168.37    136.02 o 
 -12   0   8      495.61      730.62    135.14 o 
 -11   0   8      520.77      432.58     88.77 o 
 -10   0   8     2243.87     2348.61    124.11 o 
  -9   0   8     4884.51     4970.63    157.00 o 
  -8   0   8     6327.22     6298.01    170.05 o 
  -7   0   8     9282.60     8790.92    200.95 o 
  -6   0   8    23330.32    22182.19    436.39 o 
  -5   0   8    17353.12    17039.11    305.81 o 
  -4   0   8    18658.04    17579.72    376.37 o 
  -3   0   8    23640.51    22968.59    378.42 o 
  -2   0   8     5779.73     6030.91    139.93 o 
  -1   0   8      756.63      701.69     40.92 o 
   0   0   8     1088.02     1276.45     54.47 o 
   1   0   8     5444.80     5388.08    110.55 o 
   2   0   8    10953.34    11011.15    157.75 o 
   3   0   8    28456.46    28303.09    322.11 o 
   4   0   8    18486.30    18670.59    305.67 o 
   5   0   8     7400.88     7754.10    206.52 o 
   6   0   8     3686.26     3634.76    232.65 o 
 -13   1   8        1.74       36.59     90.47 o 
 -12   1   8        8.47        0.00     53.20 o 
 -11   1   8       73.60        0.00     47.64 o 
 -10   1   8      185.33      188.35     39.82 o 
  -9   1   8        2.45       10.39     30.79 o 
  -8   1   8       95.13       93.34     39.05 o 
  -7   1   8      243.29      186.93     35.33 o 
  -6   1   8       35.63       48.44     23.95 o 
  -5   1   8      456.31      516.19     35.68 o 
  -4   1   8       26.11       66.66     17.54 o 
  -3   1   8      139.02      124.68     34.02 o 
  -2   1   8     1156.57     1265.44     50.39 o 
  -1   1   8      252.17      202.75     19.21 o 
   0   1   8       82.17       65.21     16.63 o 
   1   1   8       52.33       52.44     15.64 o 
   2   1   8      258.55      263.48     22.24 o 
   3   1   8      223.09      280.95     26.38 o 
   4   1   8      500.73      453.39     39.86 o 
   5   1   8        0.59        0.00     34.82 o 
   6   1   8       42.43        6.84     56.91 o 
 -13   2   8      550.53      486.92    125.63 o 
 -12   2   8      320.10      225.19     72.03 o 
 -11   2   8      717.41      633.26     74.82 o 
 -10   2   8     1019.66     1137.50     71.69 o 
  -9   2   8     4800.35     4808.35    109.73 o 
  -8   2   8    10282.80    10145.32    172.25 o 
  -7   2   8    11818.20    11477.67    158.79 o 
  -6   2   8    23955.87    23008.18    295.83 o 
  -5   2   8    26387.58    26404.94    283.81 o 
  -4   2   8    23696.62    23611.11    256.41 o 
  -3   2   8    10353.18    10236.72    146.57 o 
  -2   2   8     9085.44     9217.34    111.43 o 
  -1   2   8      856.40      887.22     37.81 o 
   0   2   8     1692.45     1685.51     49.76 o 
   1   2   8     4104.01     4067.14     58.72 o 
   2   2   8    13570.36    13908.54    130.79 o 
   3   2   8    16603.59    16885.71    165.77 o 
   4   2   8    11197.47    11545.41    150.52 o 
   5   2   8     7731.68     7848.77    211.35 o 
   6   2   8     3776.87     3933.45    158.06 o 
 -13   3   8       21.26        0.00     77.78 o 
 -12   3   8       84.45        9.12     60.99 o 
 -11   3   8        0.25        0.00     42.21 o 
 -10   3   8      407.67      426.77     53.33 o 
  -9   3   8      947.97     1074.37     86.61 o 
  -8   3   8     1087.16     1148.63     58.47 o 
  -7   3   8      665.57      692.50     41.55 o 
  -6   3   8       76.05      152.73     28.32 o 
  -5   3   8     1146.06     1256.19     46.49 o 
  -4   3   8      514.61      471.18     38.40 o 
  -3   3   8      307.05      320.86     29.56 o 
  -2   3   8     1401.67     1482.44     39.76 o 
  -1   3   8     2077.40     2193.72     49.21 o 
   0   3   8        0.81        4.89     14.20 o 
   1   3   8      177.40      146.19     18.40 o 
   2   3   8      294.74      280.02     23.82 o 
   3   3   8       30.92       49.89     22.30 o 
   4   3   8      325.59      309.37     38.48 o 
   5   3   8       20.06       19.00     36.85 o 
   6   3   8      110.04      107.97     56.84 o 
 -13   4   8      775.37      861.97    124.92 o 
 -12   4   8      134.40       78.05     63.55 o 
 -11   4   8      415.09      322.40     87.08 o 
 -10   4   8      798.46      685.93     61.55 o 
  -9   4   8    10964.18    10939.31    177.00 o 
  -8   4   8    12356.17    12300.57    200.90 o 
  -7   4   8    12822.50    12326.21    166.38 o 
  -6   4   8    21190.75    20977.06    250.73 o 
  -5   4   8    12895.41    13332.19    176.06 o 
  -4   4   8    17988.33    17788.60    203.81 o 
  -3   4   8    14305.03    14305.46    161.72 o 
  -2   4   8     8301.56     8395.59    106.53 o 
  -1   4   8      323.61      270.96     24.42 o 
   0   4   8      939.47      962.26     35.42 o 
   1   4   8      870.55      858.31     35.70 o 
   2   4   8     4915.28     5032.08     76.71 o 
   3   4   8    11758.87    11864.91    147.00 o 
   4   4   8     9167.87     9306.26    143.94 o 
   5   4   8     6444.06     7138.20    145.67 o 
   6   4   8     4574.65     4862.08    263.50 o 
 -13   5   8      126.54       15.32     73.96 o 
 -12   5   8       72.59      105.87     73.58 o 
 -11   5   8       29.53       26.37     49.86 o 
 -10   5   8      495.24      328.56     81.69 o 
  -9   5   8     4109.47     3933.81    103.73 o 
  -8   5   8     2005.20     1968.05     71.93 o 
  -7   5   8      447.00      415.10     46.86 o 
  -6   5   8      104.08      140.25     23.74 o 
  -5   5   8        5.11       29.62     17.84 o 
  -4   5   8      151.19      212.52     23.02 o 
  -3   5   8     4608.77     5107.14     79.04 o 
  -2   5   8      112.43      107.27     17.37 o 
  -1   5   8     1023.04     1188.14     46.34 o 
   0   5   8        4.38       29.76     16.14 o 
   1   5   8      631.16      596.51     30.34 o 
   2   5   8     1020.85     1064.01     40.08 o 
   3   5   8      172.13      215.21     38.80 o 
   4   5   8        5.36       27.33     29.77 o 
   5   5   8       16.16       27.07     40.51 o 
   6   5   8       11.03       27.57     53.28 o 
 -13   6   8      603.74      575.54    112.81 o 
 -12   6   8      190.34       90.64     74.61 o 
 -11   6   8       19.06       16.37     49.82 o 
 -10   6   8     1936.14     1947.20    101.11 o 
  -9   6   8    11826.72    11676.99    220.04 o 
  -8   6   8     5797.70     5708.18    108.88 o 
  -7   6   8    10200.48     9977.42    154.40 o 
  -6   6   8    13311.44    13089.38    168.83 o 
  -5   6   8     9310.34     8902.27    127.32 o 
  -4   6   8    17564.68    17719.87    206.24 o 
  -3   6   8    12219.51    12885.96    144.71 o 
  -2   6   8     6268.57     6130.69     80.60 o 
  -1   6   8     3944.84     3941.75     64.09 o 
   0   6   8      421.78      504.55     31.56 o 
   1   6   8     2424.81     2524.61     53.44 o 
   2   6   8     2634.06     2700.27     66.77 o 
   3   6   8    14698.85    14998.86    212.21 o 
   4   6   8    10972.05    11059.17    225.82 o 
   5   6   8     6008.80     6478.96    170.22 o 
   6   6   8     5563.85     5525.35    186.78 o 
 -13   7   8       49.25       36.26     81.37 o 
 -12   7   8       11.68      152.65     78.59 o 
 -11   7   8       93.12        0.00     64.94 o 
 -10   7   8       23.50       21.54     46.18 o 
  -9   7   8      104.22      120.86     39.44 o 
  -8   7   8      124.25      116.51     29.53 o 
  -7   7   8        5.29        0.00     25.01 o 
  -6   7   8      795.86      888.36     46.07 o 
  -5   7   8       31.09       46.05     23.36 o 
  -4   7   8      392.14      413.34     36.45 o 
  -3   7   8     8160.46     8215.60    131.94 o 
  -2   7   8      473.36      535.69     32.98 o 
  -1   7   8        2.93       14.36     15.85 o 
   0   7   8      380.61      340.13     26.92 o 
   1   7   8       12.31       25.05     18.68 o 
   2   7   8      747.51      747.35     46.78 o 
   3   7   8        3.08       27.73     28.89 o 
   4   7   8        0.99       86.37     34.87 o 
   5   7   8       82.15       43.69     45.89 o 
   6   7   8        2.89       30.14     53.37 o 
 -13   8   8      921.70      802.82    122.31 o 
 -12   8   8      408.61      253.20     74.91 o 
 -11   8   8        3.06        0.00     51.89 o 
 -10   8   8      719.19      717.73     91.25 o 
  -9   8   8     6601.16     6528.50    145.46 o 
  -8   8   8     9026.58     9036.23    139.92 o 
  -7   8   8     8273.19     7917.45    129.16 o 
  -6   8   8    17856.94    17695.87    215.66 o 
  -5   8   8    12528.16    12350.15    165.71 o 
  -4   8   8    11177.76    10736.43    149.68 o 
  -3   8   8    15238.47    14525.60    195.11 o 
  -2   8   8     4506.87     4269.12     93.57 o 
  -1   8   8     1308.01     1503.01     47.84 o 
   0   8   8     1077.30     1088.00     44.93 o 
   1   8   8     6619.12     6879.95     98.49 o 
   2   8   8     5695.35     5772.10    108.62 o 
   3   8   8     9479.05     9626.36    162.12 o 
   4   8   8     9313.05     9293.31    165.04 o 
   5   8   8     9345.40     9255.59    210.73 o 
   6   8   8     5319.25     5103.13    320.82 o 
 -13   9   8        8.61        8.89     79.40 o 
 -12   9   8       31.72        2.20     64.53 o 
 -11   9   8       46.44       53.26     53.84 o 
 -10   9   8      128.99       83.96     51.02 o 
  -9   9   8       94.13       65.84     37.10 o 
  -8   9   8      137.26      174.10     32.25 o 
  -7   9   8       39.13       50.02     25.89 o 
  -6   9   8      106.80      105.23     27.12 o 
  -5   9   8      129.09      186.68     29.90 o 
  -4   9   8     3202.97     3199.48     87.20 o 
  -3   9   8     2640.70     2689.44     75.35 o 
  -2   9   8     1312.47     1400.27     57.95 o 
  -1   9   8        6.88        0.00     20.80 o 
   0   9   8        7.88       23.94     23.09 o 
   1   9   8       15.93       23.39     22.17 o 
   2   9   8      142.80      138.84     29.88 o 
   3   9   8      148.14      168.81     36.93 o 
   4   9   8      610.47      633.37     57.70 o 
   5   9   8       71.05       79.61     53.86 o 
   6   9   8       98.75      185.02     61.68 o 
 -12  10   8      239.70       82.56     68.62 o 
 -11  10   8       81.89        0.00     55.15 o 
 -10  10   8     1219.10     1147.44    148.35 o 
  -9  10   8     5365.25     5401.20    143.10 o 
  -8  10   8    11310.69    11657.23    170.50 o 
  -7  10   8     9458.86     9549.88    149.70 o 
  -6  10   8    13889.92    13578.36    172.73 o 
  -5  10   8    22195.44    22067.16    256.77 o 
  -4  10   8     9480.32     9099.36    145.96 o 
  -3  10   8     7712.06     7622.22    129.82 o 
  -2  10   8     2760.81     2880.06     85.30 o 
  -1  10   8      196.17      187.90     30.69 o 
   0  10   8      853.34      892.20     56.50 o 
   1  10   8     5127.77     5336.98    112.15 o 
   2  10   8     6190.51     6055.85    114.21 o 
   3  10   8     6711.83     6554.20    141.90 o 
   4  10   8     4953.63     4999.21    138.35 o 
   5  10   8     8512.19     8187.87    232.92 o 
   6  10   8     6172.25     6583.12    305.77 o 
 -12  11   8      100.79       74.57     68.40 o 
 -11  11   8       14.54       60.56     62.16 o 
 -10  11   8      623.12      772.00     82.55 o 
  -9  11   8       21.67        6.97     38.03 o 
  -8  11   8       16.01       43.70     32.03 o 
  -7  11   8       22.33      108.39     27.62 o 
  -6  11   8      194.17      192.26     29.82 o 
  -5  11   8       15.50      106.53     26.12 o 
  -4  11   8      200.93      249.33     34.72 o 
  -3  11   8      108.30      102.09     26.63 o 
  -2  11   8      747.55      727.36     50.20 o 
  -1  11   8     1527.01     1607.98     66.87 o 
   0  11   8       16.77        0.00     21.95 o 
   1  11   8        9.79        0.00     22.35 o 
   2  11   8       11.79        6.64     26.57 o 
   3  11   8      208.90      140.28     38.68 o 
   4  11   8      192.09      184.73     52.71 o 
   5  11   8      113.03      154.63     53.02 o 
 -12  12   8       13.96        0.00     62.95 o 
 -11  12   8       93.81       24.87     63.18 o 
 -10  12   8     1235.43     1261.04     99.79 o 
  -9  12   8     2795.07     2937.92    119.50 o 
  -8  12   8     8631.38     8771.82    170.18 o 
  -7  12   8    14031.76    14123.85    183.94 o 
  -6  12   8    10256.28    10237.91    196.15 o 
  -5  12   8    18295.92    17547.58    234.72 o 
  -4  12   8    14938.97    14218.48    201.34 o 
  -3  12   8     6310.60     5961.65    125.01 o 
  -2  12   8     1839.52     1888.30     75.36 o 
  -1  12   8        9.92        0.00     24.22 o 
   0  12   8       77.77      101.47     26.49 o 
   1  12   8     2311.42     2325.96     76.43 o 
   2  12   8     5828.22     5577.73    112.20 o 
   3  12   8     5440.83     5481.96    142.47 o 
   4  12   8     6652.98     6449.64    171.98 o 
   5  12   8     5274.70     5568.37    267.85 o 
 -12  13   8      122.73      188.84     92.26 o 
 -11  13   8       29.90        6.40     61.52 o 
 -10  13   8      194.09      300.60     65.28 o 
  -9  13   8      451.82      660.29     85.77 o 
  -8  13   8      159.15      163.70     41.80 o 
  -7  13   8        1.03       50.70     27.82 o 
  -6  13   8      473.25      472.34     41.01 o 
  -5  13   8      377.06      392.31     42.36 o 
  -4  13   8       37.03       94.04     31.01 o 
  -3  13   8       14.76       32.75     27.15 o 
  -2  13   8     2028.16     1947.34     78.57 o 
  -1  13   8     1553.34     1633.49     70.46 o 
   0  13   8      342.36      281.91     34.67 o 
   1  13   8     1011.78      908.05     53.02 o 
   2  13   8      558.32      560.76     45.77 o 
   3  13   8       84.22      150.63     40.08 o 
   4  13   8        5.94       64.65     47.04 o 
   5  13   8       60.54      147.86     55.25 o 
 -12  14   8        8.32        0.00     79.85 o 
 -11  14   8       13.27        0.00    113.43 o 
 -10  14   8      311.60      367.09     77.70 o 
  -9  14   8     1745.90     1705.79    102.83 o 
  -8  14   8     4142.42     4337.85    121.44 o 
  -7  14   8    10584.19    10949.77    158.74 o 
  -6  14   8    15877.91    15617.23    198.94 o 
  -5  14   8    15571.60    15281.47    205.52 o 
  -4  14   8    14618.49    14321.73    223.43 o 
  -3  14   8     2339.67     2346.18     86.85 o 
  -2  14   8      828.06      817.98     56.09 o 
  -1  14   8     1819.02     1657.02     72.69 o 
   0  14   8      674.88      671.59     48.20 o 
   1  14   8     3475.80     3296.68     92.44 o 
   2  14   8     5519.55     5374.16    113.82 o 
   3  14   8     5593.13     5416.16    188.30 o 
   4  14   8     5462.10     5593.04    168.71 o 
   5  14   8     4507.18     4390.64    162.46 o 
 -11  15   8      311.83      302.24     97.45 o 
 -10  15   8      293.51      239.32     75.11 o 
  -9  15   8     1300.64     1226.97    100.09 o 
  -8  15   8     1255.79     1290.03     78.07 o 
  -7  15   8       93.88      137.07     34.99 o 
  -6  15   8        3.76       55.37     28.54 o 
  -5  15   8      141.03      181.11     42.09 o 
  -4  15   8       61.65       51.06     33.11 o 
  -3  15   8      500.94      524.16     50.05 o 
  -2  15   8      309.09      350.13     40.86 o 
  -1  15   8      162.06      143.75     34.20 o 
   0  15   8     2478.19     2571.96     85.02 o 
   1  15   8      353.97      297.83     38.84 o 
   2  15   8      427.13      391.96     59.33 o 
   3  15   8      274.07      239.99     49.39 o 
   4  15   8        4.86       60.37     50.78 o 
   5  15   8       38.57       33.67     52.16 o 
 -11  16   8       16.60       19.02     79.97 o 
 -10  16   8      237.85      162.01    118.35 o 
  -9  16   8     1069.95     1231.83    107.17 o 
  -8  16   8     2525.77     2699.16    105.57 o 
  -7  16   8     3780.35     3830.76    108.77 o 
  -6  16   8    16007.96    16364.75    222.07 o 
  -5  16   8    17118.96    16683.40    238.10 o 
  -4  16   8     4821.01     4725.81    127.83 o 
  -3  16   8     5884.90     5918.19    140.36 o 
  -2  16   8     4497.55     4229.35    106.15 o 
  -1  16   8      125.55      103.69     33.63 o 
   0  16   8     2766.63     2540.11     93.60 o 
   1  16   8     3160.79     2959.32    136.48 o 
   2  16   8     3953.80     3800.50    105.19 o 
   3  16   8     4201.26     4347.26    138.69 o 
   4  16   8     3763.03     3990.58    154.72 o 
 -11  17   8      606.65      708.66    121.17 o 
 -10  17   8      545.88      625.56    112.38 o 
  -9  17   8      878.70      760.82     91.00 o 
  -8  17   8      589.87      621.24     62.77 o 
  -7  17   8      425.22      490.68     52.07 o 
  -6  17   8      163.03      143.70     37.77 o 
  -5  17   8      906.58      918.87     59.53 o 
  -4  17   8      125.31      101.73     36.09 o 
  -3  17   8     1626.74     1677.94     76.97 o 
  -2  17   8      600.76      563.71     60.03 o 
  -1  17   8       80.17       54.26     31.08 o 
   0  17   8      388.77      442.47     48.30 o 
   1  17   8      122.29      128.89     36.90 o 
   2  17   8      770.45      673.52     60.49 o 
   3  17   8      220.50      246.43     53.71 o 
   4  17   8       19.19       53.91     53.13 o 
 -10  18   8      485.14      443.36    106.92 o 
  -9  18   8     1178.89     1208.17    143.79 o 
  -8  18   8     3668.50     3724.47    162.67 o 
  -7  18   8     4234.33     4023.36    138.28 o 
  -6  18   8    12526.23    12354.29    217.80 o 
  -5  18   8     9211.77     9419.89    169.24 o 
  -4  18   8     4912.98     5054.31    127.68 o 
  -3  18   8     3885.92     3968.10    108.60 o 
  -2  18   8      626.45      558.62     50.20 o 
  -1  18   8      941.06      881.69     57.91 o 
   0  18   8      756.55      626.16     56.76 o 
   1  18   8      926.69      793.77     58.73 o 
   2  18   8     1395.38     1413.62     85.39 o 
   3  18   8     4626.08     4539.83    148.65 o 
   4  18   8     4305.90     4075.56    161.39 o 
 -10  19   8      287.03      182.45     90.02 o 
  -9  19   8      175.22      264.26     75.89 o 
  -8  19   8      268.38      163.91     60.53 o 
  -7  19   8      560.52      565.31     63.33 o 
  -6  19   8      356.29      354.55     47.35 o 
  -5  19   8      418.90      380.08     71.67 o 
  -4  19   8      305.60      305.41     47.75 o 
  -3  19   8     1302.85     1322.06     73.00 o 
  -2  19   8      447.21      479.11     50.29 o 
  -1  19   8       83.01       71.72     34.46 o 
   0  19   8       88.60       78.20     38.05 o 
   1  19   8      936.46      764.52     68.83 o 
   2  19   8     1112.41     1150.93     83.98 o 
   3  19   8      290.04      353.11     60.52 o 
 -10  20   8      918.31      951.40    133.29 o 
  -9  20   8     1285.93     1427.72    125.30 o 
  -8  20   8     3535.18     3694.05    187.07 o 
  -7  20   8     7001.30     7129.98    196.14 o 
  -6  20   8     7122.17     7490.95    154.48 o 
  -5  20   8     4040.55     4411.11    128.77 o 
  -4  20   8     4754.71     4947.03    122.68 o 
  -3  20   8     3488.78     3449.92    110.11 o 
  -2  20   8      892.75      895.70     60.35 o 
  -1  20   8      342.73      241.28     44.54 o 
   0  20   8      377.09      291.70     47.07 o 
   1  20   8      684.11      650.89     64.35 o 
   2  20   8     1329.59     1436.59     94.85 o 
   3  20   8     2832.28     2781.77    135.42 o 
  -9  21   8      300.80      433.64    106.54 o 
  -8  21   8      181.65      285.76    112.44 o 
  -7  21   8      244.44      132.81     59.19 o 
  -6  21   8       70.53       20.38     48.82 o 
  -5  21   8       81.34       67.47     41.65 o 
  -4  21   8      533.39      401.01     49.24 o 
  -3  21   8     1406.88     1475.91     79.28 o 
  -2  21   8      833.06      878.40     77.97 o 
  -1  21   8      756.34      606.41     66.58 o 
   0  21   8      477.10      567.81     61.88 o 
   1  21   8      758.91      800.53     72.44 o 
   2  21   8      541.95      499.49     71.34 o 
   3  21   8      270.14      153.90     59.90 o 
  -9  22   8     2162.29     2324.27    180.16 o 
  -8  22   8     2156.80     2170.71    146.79 o 
  -7  22   8     3436.64     3329.72    156.60 o 
  -6  22   8     3592.32     3739.61    174.12 o 
  -5  22   8     3394.49     3492.94    122.00 o 
  -4  22   8     2845.46     3000.38    108.47 o 
  -3  22   8     3776.28     3774.77    125.66 o 
  -2  22   8     1878.90     1866.53     89.93 o 
  -1  22   8       23.10       17.49     41.12 o 
   0  22   8      199.56      145.61     49.90 o 
   1  22   8      993.75      864.31     76.21 o 
   2  22   8     1824.37     1874.96    105.92 o 
  -8  23   8       83.72      143.30     76.54 o 
  -7  23   8       76.58       40.37     58.23 o 
  -6  23   8        3.24       16.78     56.30 o 
  -5  23   8      338.48      327.34     60.45 o 
  -4  23   8      522.85      567.73     62.59 o 
  -3  23   8      159.73      188.36     46.36 o 
  -2  23   8      611.93      525.68     58.35 o 
  -1  23   8     2418.92     2389.09    127.12 o 
   0  23   8      586.86      591.20     89.97 o 
   1  23   8      218.77      198.38     53.73 o 
  -7  24   8     2862.06     3041.69    170.72 o 
  -6  24   8     2934.75     3045.57    169.81 o 
  -5  24   8     2711.06     2692.68    175.89 o 
  -4  24   8     2325.03     2538.06    123.20 o 
  -3  24   8     1249.61     1296.46     80.75 o 
  -2  24   8     1060.29     1061.63     97.43 o 
  -1  24   8        7.11       55.71     45.01 o 
   0  24   8      142.03      121.52     50.88 o 
   1  24   8      409.71      348.02     62.40 o 
  -7  25   8       11.55        0.00     64.70 o 
  -6  25   8        0.14        8.24     66.77 o 
  -5  25   8      114.18       95.26     96.81 o 
  -4  25   8       47.29       57.23     50.79 o 
  -3  25   8       71.76       62.29     53.36 o 
  -2  25   8      212.53      138.06     51.47 o 
  -1  25   8      807.69      830.47     76.75 o 
   0  25   8     1333.57     1254.48     91.27 o 
  -5  26   8     2971.28     3057.52    176.25 o 
  -4  26   8     2597.00     2642.55    131.18 o 
  -3  26   8     1295.03     1306.66     98.87 o 
  -2  26   8      335.90      293.77     67.79 o 
  -1  26   8       17.41       63.61     52.48 o 
 -13   1   9      724.02      747.16    149.06 o 
 -12   1   9     1817.59     1911.41    140.01 o 
 -11   1   9     7118.80     7488.72    182.75 o 
 -10   1   9    12541.25    12506.52    201.55 o 
  -9   1   9    19692.19    19233.39    261.51 o 
  -8   1   9    25060.67    24320.47    323.46 o 
  -7   1   9    14846.01    14257.94    216.24 o 
  -6   1   9     7136.61     7144.85    134.25 o 
  -5   1   9      264.06      246.00     33.94 o 
  -4   1   9        0.35        0.00     16.93 o 
  -3   1   9     2201.06     2090.54     70.00 o 
  -2   1   9     5435.56     5320.35     90.82 o 
  -1   1   9     7295.57     7627.40     97.02 o 
   0   1   9    16335.20    16606.72    164.23 o 
   1   1   9    12644.69    12795.84    124.92 o 
   2   1   9    16655.54    17228.07    153.38 o 
   3   1   9    12748.06    12898.31    142.97 o 
   4   1   9     3904.98     3901.39     98.84 o 
   5   1   9     1182.15     1272.84     98.93 o 
   6   1   9      478.44      569.25    102.28 o 
 -13   2   9       10.93        0.00     82.51 o 
 -12   2   9      127.19       74.06     61.03 o 
 -11   2   9       24.28      144.80     55.36 o 
 -10   2   9      431.17      346.01     49.73 o 
  -9   2   9      588.28      608.72     54.70 o 
  -8   2   9      438.85      500.04     40.99 o 
  -7   2   9     1466.99     1404.47     66.77 o 
  -6   2   9       69.52       87.00     25.87 o 
  -5   2   9        0.40        0.00     18.53 o 
  -4   2   9      832.22      806.92     45.43 o 
  -3   2   9        3.25       22.57     19.90 o 
  -2   2   9     1169.42     1274.00     41.04 o 
  -1   2   9      136.42      188.95     20.67 o 
   0   2   9     1043.76     1184.57     47.54 o 
   1   2   9       57.88       85.40     19.30 o 
   2   2   9     1937.05     1980.98     51.77 o 
   3   2   9      127.75      124.84     26.39 o 
   4   2   9      175.95      117.98     38.52 o 
   5   2   9       34.68        0.00     46.98 o 
   6   2   9       18.44        6.26     54.63 o 
 -13   3   9      408.83      282.28    109.76 o 
 -12   3   9     2635.45     2657.07    189.95 o 
 -11   3   9     6129.69     6340.97    206.49 o 
 -10   3   9     7816.95     8027.63    178.79 o 
  -9   3   9     9839.08     9957.76    181.48 o 
  -8   3   9    14059.78    13793.09    202.18 o 
  -7   3   9    11872.47    11723.52    189.14 o 
  -6   3   9     4567.90     4508.04    103.07 o 
  -5   3   9      323.67      319.53     32.75 o 
  -4   3   9      654.83      730.32     50.72 o 
  -3   3   9     1596.27     1618.57     53.75 o 
  -2   3   9     5286.72     5214.90     82.59 o 
  -1   3   9    15142.36    15127.70    162.00 o 
   0   3   9     6532.53     6544.31    115.34 o 
   1   3   9    14148.87    14264.88    161.55 o 
   2   3   9    22618.59    23133.61    207.84 o 
   3   3   9     9903.69    10043.33    136.57 o 
   4   3   9     7048.99     7106.56    144.51 o 
   5   3   9     1212.15     1190.05     97.68 o 
 -13   4   9        0.79        0.00     83.63 o 
 -12   4   9      110.24       64.08     74.94 o 
 -11   4   9       15.76       76.80     57.17 o 
 -10   4   9      200.37      224.50     55.68 o 
  -9   4   9      864.26      741.51     62.82 o 
  -8   4   9       17.45       20.33     29.93 o 
  -7   4   9      364.68      402.47     41.52 o 
  -6   4   9      594.68      594.66     46.14 o 
  -5   4   9      785.41      734.28     44.15 o 
  -4   4   9     2487.96     2452.10     70.84 o 
  -3   4   9      104.18       67.59     21.69 o 
  -2   4   9       22.49       15.29     17.56 o 
  -1   4   9       19.87       76.74     18.82 o 
   0   4   9     3554.67     3654.46     66.17 o 
   1   4   9       29.28       47.88     19.62 o 
   2   4   9     1617.49     1674.87     57.88 o 
   3   4   9      340.83      293.81     37.26 o 
   4   4   9      451.46      453.20     49.77 o 
   5   4   9       39.30       46.73     53.15 o 
 -13   5   9      628.72      754.21    144.15 o 
 -12   5   9     2132.70     2203.13    212.42 o 
 -11   5   9     5889.77     6013.18    264.92 o 
 -10   5   9    13190.44    13258.03    275.63 o 
  -9   5   9     3858.38     4137.93    158.01 o 
  -8   5   9     5662.85     5691.16    139.47 o 
  -7   5   9    10288.99    10018.93    187.40 o 
  -6   5   9     1408.56     1310.80     70.29 o 
  -5   5   9      302.76      291.24     38.34 o 
  -4   5   9        5.06       24.15     21.45 o 
  -3   5   9      883.43      791.95     37.66 o 
  -2   5   9     5967.21     6097.13     91.71 o 
  -1   5   9    15349.89    15457.58    183.56 o 
   0   5   9     7008.45     7386.27    110.42 o 
   1   5   9    12513.33    12711.18    148.26 o 
   2   5   9    19286.12    19076.66    212.99 o 
   3   5   9     7832.54     7867.19    137.51 o 
   4   5   9     5674.87     5886.43    145.58 o 
   5   5   9     1533.92     1691.03    130.09 o 
 -13   6   9        0.68       24.95     87.01 o 
 -12   6   9       31.88        0.00     65.28 o 
 -11   6   9       41.39       34.26     60.13 o 
 -10   6   9        7.04      125.28     53.85 o 
  -9   6   9      536.86      461.41     46.06 o 
  -8   6   9        0.25        0.00     31.74 o 
  -7   6   9       14.13       42.35     31.13 o 
  -6   6   9       65.23       67.72     27.59 o 
  -5   6   9      634.16      598.54     41.69 o 
  -4   6   9     3905.97     4031.21     89.22 o 
  -3   6   9        5.02       25.99     20.36 o 
  -2   6   9       57.51       21.07     19.27 o 
  -1   6   9      363.34      365.17     38.04 o 
   0   6   9     1109.99     1236.69     49.46 o 
   1   6   9      584.07      679.43     40.80 o 
   2   6   9     1343.38     1395.10     62.97 o 
   3   6   9      171.56      169.15     37.47 o 
   4   6   9        0.64       19.70     36.29 o 
   5   6   9        0.95        0.00     43.57 o 
 -13   7   9      925.95      956.71    157.35 o 
 -12   7   9     1481.02     1944.49    179.70 o 
 -11   7   9     5957.71     6009.53    183.95 o 
 -10   7   9    14544.68    14175.30    292.74 o 
  -9   7   9     7880.18     8031.85    148.67 o 
  -8   7   9     7191.01     6954.63    191.80 o 
  -7   7   9     6768.67     6697.86    136.10 o 
  -6   7   9     2852.03     2827.89     79.65 o 
  -5   7   9      767.35      831.92     48.33 o 
  -4   7   9       98.50      145.90     27.68 o 
  -3   7   9     2344.95     2260.17     83.66 o 
  -2   7   9     5320.09     5349.92    132.91 o 
  -1   7   9     7514.37     7118.18    143.20 o 
   0   7   9     8641.29     8571.59    131.73 o 
   1   7   9    14799.00    14507.20    180.99 o 
   2   7   9    10197.70    10193.54    166.50 o 
   3   7   9     3780.88     4036.45    116.37 o 
   4   7   9     4724.96     4757.76    149.33 o 
   5   7   9     1465.14     1374.16     96.67 o 
 -13   8   9        4.53        0.00     69.01 o 
 -12   8   9       34.62        0.00     61.63 o 
 -11   8   9       14.92       28.37     53.21 o 
 -10   8   9        0.14      166.79     56.38 o 
  -9   8   9      114.11      102.15     44.86 o 
  -8   8   9      244.46      197.53     35.62 o 
  -7   8   9       15.86        5.64     25.65 o 
  -6   8   9        9.83       27.01     24.45 o 
  -5   8   9     1692.78     1717.74     62.23 o 
  -4   8   9     3686.06     3675.91     82.37 o 
  -3   8   9      643.44      704.94     43.03 o 
  -2   8   9      592.74      622.33     45.07 o 
  -1   8   9      164.22      150.98     28.78 o 
   0   8   9      157.51      166.21     26.89 o 
   1   8   9      889.43      926.29     52.75 o 
   2   8   9       73.15       86.02     32.15 o 
   3   8   9       33.52       41.02     35.63 o 
   4   8   9      116.79      158.89     49.65 o 
   5   8   9       11.95       48.49     53.77 o 
 -13   9   9      743.39      747.46    124.37 o 
 -12   9   9     2189.73     2199.36    150.14 o 
 -11   9   9     5408.22     5212.53    181.25 o 
 -10   9   9    10060.44    10119.48    241.07 o 
  -9   9   9    13112.63    13078.63    252.39 o 
  -8   9   9     8899.98     8925.42    155.08 o 
  -7   9   9     4723.87     4599.55    103.34 o 
  -6   9   9     5508.49     5507.78    135.50 o 
  -5   9   9     1021.32     1086.72     52.78 o 
  -4   9   9        0.23        0.00     20.34 o 
  -3   9   9     2257.67     2435.27    135.93 o 
  -2   9   9     5276.13     5195.04    127.61 o 
  -1   9   9     4704.86     4677.82    103.06 o 
   0   9   9    10434.92    10221.30    158.15 o 
   1   9   9    13670.16    13811.03    178.25 o 
   2   9   9     9671.04     9688.81    165.15 o 
   3   9   9     4365.55     4449.33    123.08 o 
   4   9   9     3663.78     3734.44    139.52 o 
   5   9   9     1971.78     2037.36    157.43 o 
 -12  10   9       13.21        0.00     62.94 o 
 -11  10   9        8.36       34.77     60.99 o 
 -10  10   9       31.57       42.55     50.98 o 
  -9  10   9        7.02       49.66     38.54 o 
  -8  10   9       53.85       28.30     30.68 o 
  -7  10   9       20.65        0.00     25.26 o 
  -6  10   9      521.49      499.69     40.36 o 
  -5  10   9      342.17      369.11     35.62 o 
  -4  10   9     1622.45     1660.53     72.65 o 
  -3  10   9      185.02      217.46     32.61 o 
  -2  10   9      458.35      423.07     43.18 o 
  -1  10   9       33.28       52.62     28.70 o 
   0  10   9       44.22       54.61     28.61 o 
   1  10   9       76.63       93.85     30.09 o 
   2  10   9      166.13      170.76     36.66 o 
   3  10   9       22.67       35.78     35.99 o 
   4  10   9      189.57      196.14     52.82 o 
   5  10   9       20.06       31.38     54.65 o 
 -12  11   9     1474.86     1335.25    205.88 o 
 -11  11   9     3360.87     3354.41    170.32 o 
 -10  11   9     6063.24     6072.99    183.53 o 
  -9  11   9     8868.90     8645.22    174.24 o 
  -8  11   9    11402.77    11786.37    187.10 o 
  -7  11   9     6937.12     7100.93    138.01 o 
  -6  11   9     5245.59     5278.89    194.42 o 
  -5  11   9     1774.78     1656.45     69.38 o 
  -4  11   9        5.00        0.00     23.67 o 
  -3  11   9       81.36       23.06     27.72 o 
  -2  11   9     4398.11     3979.23    102.81 o 
  -1  11   9    10970.72    10544.41    172.73 o 
   0  11   9    16205.15    16035.96    207.28 o 
   1  11   9    15780.44    15387.93    207.77 o 
   2  11   9     9674.08     9575.75    160.11 o 
   3  11   9     5789.21     5620.53    217.29 o 
   4  11   9     2746.43     2991.10    131.73 o 
   5  11   9     1864.16     2011.40    131.54 o 
 -12  12   9       41.65        7.23     66.25 o 
 -11  12   9        1.37        0.00     59.60 o 
 -10  12   9       20.49        1.15     48.90 o 
  -9  12   9       65.85      131.48     41.09 o 
  -8  12   9       47.02      102.17     33.70 o 
  -7  12   9       76.16       93.24     29.76 o 
  -6  12   9      238.85      162.09     32.12 o 
  -5  12   9      196.49      188.76     32.58 o 
  -4  12   9      973.50      863.76     57.74 o 
  -3  12   9      544.77      476.91     49.77 o 
  -2  12   9      698.42      642.84     69.40 o 
  -1  12   9        8.17       29.66     28.82 o 
   0  12   9      446.55      451.22     41.73 o 
   1  12   9      106.13      126.14     31.98 o 
   2  12   9       24.85       22.91     31.16 o 
   3  12   9       17.90       72.60     45.66 o 
   4  12   9       34.04       55.55     48.18 o 
 -12  13   9     1310.74     1079.52    119.20 o 
 -11  13   9     2193.71     2313.87    169.22 o 
 -10  13   9     5758.87     6630.97    216.70 o 
  -9  13   9     7404.83     7547.46    181.38 o 
  -8  13   9     8378.03     8127.52    154.47 o 
  -7  13   9     9701.30     9413.56    146.52 o 
  -6  13   9     2470.83     2412.38    101.17 o 
  -5  13   9     2441.16     2326.82     76.68 o 
  -4  13   9        9.35       33.07     29.25 o 
  -3  13   9     2384.20     2368.73     88.56 o 
  -2  13   9     2042.07     1881.21     81.40 o 
  -1  13   9     6267.73     6341.10    131.15 o 
   0  13   9    13596.25    13161.78    185.81 o 
   1  13   9    13663.32    13668.20    197.00 o 
   2  13   9     7058.81     7019.23    138.34 o 
   3  13   9     6195.31     6069.42    168.90 o 
   4  13   9     3232.75     3106.80    138.22 o 
 -12  14   9       27.60       31.08     84.24 o 
 -11  14   9       36.99        0.00     61.52 o 
 -10  14   9        5.72        0.00     56.31 o 
  -9  14   9       53.07      124.66     44.14 o 
  -8  14   9       13.10       57.19     37.71 o 
  -7  14   9      811.75      897.32     52.85 o 
  -6  14   9     1231.98     1293.84     67.31 o 
  -5  14   9      943.41      780.61     67.62 o 
  -4  14   9      805.48      760.71     57.61 o 
  -3  14   9     1271.36     1203.88     69.71 o 
  -2  14   9      181.34      159.34     34.90 o 
  -1  14   9       22.58       83.78     33.01 o 
   0  14   9        9.10       76.08     33.55 o 
   1  14   9      200.57      210.22     37.56 o 
   2  14   9      123.03       77.98     39.51 o 
   3  14   9        2.61        0.00     43.02 o 
   4  14   9      234.22      246.44     61.16 o 
 -11  15   9     2502.58     2895.69    198.87 o 
 -10  15   9     4480.77     4679.93    192.98 o 
  -9  15   9     5102.39     5227.33    141.38 o 
  -8  15   9     7048.87     6950.89    146.68 o 
  -7  15   9     8954.91     9085.34    146.48 o 
  -6  15   9     3525.85     3772.04     99.13 o 
  -5  15   9     2419.77     2436.81     94.29 o 
  -4  15   9     1213.99     1131.98     69.52 o 
  -3  15   9     1635.09     1695.54     81.78 o 
  -2  15   9     2361.27     2536.78     91.45 o 
  -1  15   9     8443.48     7924.22    153.61 o 
   0  15   9     4505.55     4446.61    118.52 o 
   1  15   9     7022.81     7093.53    136.65 o 
   2  15   9     5951.83     6118.83    157.09 o 
   3  15   9     3603.55     3570.73    144.21 o 
   4  15   9     2739.97     2731.22    135.32 o 
 -11  16   9       61.78       66.75     84.40 o 
 -10  16   9        0.27        9.73     61.90 o 
  -9  16   9        0.12        0.00     43.36 o 
  -8  16   9       25.60       77.42     39.85 o 
  -7  16   9      434.94      515.31     45.21 o 
  -6  16   9      551.62      506.93     46.25 o 
  -5  16   9      204.11      262.26     42.96 o 
  -4  16   9      551.92      546.35     53.40 o 
  -3  16   9     1329.51     1309.00     75.67 o 
  -2  16   9      902.69      832.34     60.22 o 
  -1  16   9     1000.43     1041.34     61.84 o 
   0  16   9       11.93       21.33     33.11 o 
   1  16   9       39.63      121.18     42.08 o 
   2  16   9       32.51       82.03     41.92 o 
   3  16   9      233.27      232.10     56.64 o 
 -11  17   9     2229.02     2286.60    300.93 o 
 -10  17   9     2437.21     2712.75    189.93 o 
  -9  17   9     3523.14     3929.48    187.23 o 
  -8  17   9     6690.37     6775.21    162.72 o 
  -7  17   9     7264.64     7230.03    155.40 o 
  -6  17   9     2469.89     2477.71     86.51 o 
  -5  17   9      929.57      980.49     67.44 o 
  -4  17   9       24.61       20.11     35.02 o 
  -3  17   9      307.76      254.45     41.72 o 
  -2  17   9     8285.45     8059.38    198.11 o 
  -1  17   9     9732.56     9695.42    168.05 o 
   0  17   9     2838.24     3037.05    108.09 o 
   1  17   9     4882.16     5016.44    148.07 o 
   2  17   9     4362.56     4586.04    169.39 o 
   3  17   9     4164.16     4230.93    161.25 o 
 -10  18   9       12.42       72.55     79.83 o 
  -9  18   9       54.29       37.65     54.78 o 
  -8  18   9       31.97        8.63     40.75 o 
  -7  18   9       10.04       21.34     40.58 o 
  -6  18   9       32.33       50.89     36.69 o 
  -5  18   9      482.38      549.18     56.11 o 
  -4  18   9      960.83      951.19     67.98 o 
  -3  18   9     1165.28     1087.16     68.14 o 
  -2  18   9     2357.07     2501.53     97.13 o 
  -1  18   9     1181.77     1148.28    109.23 o 
   0  18   9      305.38      320.17     52.20 o 
   1  18   9      242.01      230.67     53.10 o 
   2  18   9      204.15      184.45     51.36 o 
   3  18   9      260.09       93.76     55.86 o 
 -10  19   9     2440.76     2579.84    191.53 o 
  -9  19   9     2429.91     2590.98    134.62 o 
  -8  19   9     4332.43     4022.01    198.74 o 
  -7  19   9     4440.05     4406.65    145.42 o 
  -6  19   9      173.24      212.53     43.96 o 
  -5  19   9      363.09      352.20     51.03 o 
  -4  19   9      107.49      155.14     44.04 o 
  -3  19   9      585.41      578.50     56.21 o 
  -2  19   9     3521.64     3592.48    115.14 o 
  -1  19   9     6017.61     6086.90    208.04 o 
   0  19   9     3980.51     4150.21    135.17 o 
   1  19   9     4611.69     4661.96    165.41 o 
   2  19   9     4128.16     4115.76    160.12 o 
  -9  20   9        4.62       40.71     62.60 o 
  -8  20   9       11.40       38.32     52.92 o 
  -7  20   9      277.14      346.18     62.94 o 
  -6  20   9      287.90      280.13     59.51 o 
  -5  20   9      461.75      418.84     54.98 o 
  -4  20   9      808.32      670.09     59.89 o 
  -3  20   9      565.03      605.10     58.12 o 
  -2  20   9     1386.59     1426.11     79.46 o 
  -1  20   9      983.02      978.64     74.51 o 
   0  20   9      174.80      114.53     44.81 o 
   1  20   9      237.72      223.33     53.70 o 
   2  20   9        2.45       43.61     48.12 o 
  -9  21   9     2604.48     2500.12    156.51 o 
  -8  21   9     2219.50     1999.84    124.97 o 
  -7  21   9     2337.02     2765.67    139.01 o 
  -6  21   9      554.78      597.84     77.85 o 
  -5  21   9       98.16      128.17     50.27 o 
  -4  21   9       87.31       42.27     43.10 o 
  -3  21   9       36.22       32.84     42.25 o 
  -2  21   9     2642.16     2692.04    105.75 o 
  -1  21   9     3311.20     3204.15    131.50 o 
   0  21   9     3645.42     3689.42    134.27 o 
   1  21   9     4264.02     4416.28    148.41 o 
  -8  22   9       10.79       55.17     57.73 o 
  -7  22   9      130.05       27.21     68.45 o 
  -6  22   9      387.28      376.51     79.68 o 
  -5  22   9      490.63      511.69     61.41 o 
  -4  22   9      805.54      831.73     72.84 o 
  -3  22   9     1011.39     1088.51     78.81 o 
  -2  22   9      591.51      513.30     62.07 o 
  -1  22   9      225.75      208.40     51.99 o 
   0  22   9       32.69       48.61     46.00 o 
   1  22   9       84.83      118.53     53.33 o 
  -8  23   9     2942.75     3152.11    156.16 o 
  -7  23   9     2180.76     2036.44    184.11 o 
  -6  23   9     1278.52     1253.98    112.73 o 
  -5  23   9      141.88       74.99     46.20 o 
  -4  23   9        0.69        0.00     42.72 o 
  -3  23   9        5.90        0.00     38.92 o 
  -2  23   9      756.87      619.08     68.59 o 
  -1  23   9     3625.94     3617.60    136.97 o 
   0  23   9     3065.13     3249.18    132.68 o 
  -7  24   9       89.34      142.44     70.26 o 
  -6  24   9      366.37      327.44     81.82 o 
  -5  24   9      460.38      393.97     68.11 o 
  -4  24   9      394.13      358.02     60.43 o 
  -3  24   9      480.60      585.87     62.72 o 
  -2  24   9      421.06      418.82     64.47 o 
  -1  24   9      683.61      627.85     71.55 o 
  -6  25   9      999.46     1029.97    113.85 o 
  -5  25   9      340.53      385.07     79.90 o 
  -4  25   9      156.14       89.06     56.02 o 
  -3  25   9      170.49      109.89     49.81 o 
  -2  25   9     1058.38     1171.70     89.30 o 
 -13   0  10     3351.64     4262.10    413.03 o 
 -12   0  10     3367.04     4204.23    473.78 o 
 -11   0  10     5407.96     5502.86    218.60 o 
 -10   0  10      645.15      818.48     99.85 o 
  -9   0  10      667.72      756.28     93.31 o 
  -8   0  10     2021.71     2248.85    165.87 o 
  -7   0  10      167.57      162.46     48.67 o 
  -6   0  10     3562.86     3832.31    133.01 o 
  -5   0  10    11055.40    10793.76    235.00 o 
  -4   0  10    14653.49    14279.73    282.19 o 
  -3   0  10    20579.20    20294.81    364.53 o 
  -2   0  10    12078.00    11798.42    321.11 o 
  -1   0  10    11165.33    11612.74    199.81 o 
   0   0  10     7635.97     7644.74    144.24 o 
   1   0  10     2672.05     2830.45     88.63 o 
   2   0  10     6227.25     6322.78    122.99 o 
   3   0  10      106.00      123.67     44.89 o 
   4   0  10      995.70     1035.45    115.20 o 
   5   0  10     1131.07     1058.54    229.49 o 
 -13   1  10        1.50        8.22     90.39 o 
 -12   1  10       13.58        0.87     66.61 o 
 -11   1  10       43.40       38.30     48.78 o 
 -10   1  10      395.19      358.17     53.43 o 
  -9   1  10      141.58       94.74     45.65 o 
  -8   1  10       51.91       65.78     32.09 o 
  -7   1  10       13.21        0.00     28.97 o 
  -6   1  10        0.37        6.02     24.34 o 
  -5   1  10      200.81      244.89     33.40 o 
  -4   1  10       12.91       36.53     23.63 o 
  -3   1  10      844.99      888.15     53.74 o 
  -2   1  10       71.61       42.01     23.76 o 
  -1   1  10      515.12      604.43     46.82 o 
   0   1  10      134.44      187.11     25.80 o 
   1   1  10       35.91       18.80     19.70 o 
   2   1  10       41.04       60.39     22.93 o 
   3   1  10       42.05       60.27     30.74 o 
   4   1  10       67.52        3.42     49.38 o 
   5   1  10       47.85        0.00     61.05 o 
 -13   2  10     2968.67     2968.28    249.12 o 
 -12   2  10     4192.89     4400.18    229.69 o 
 -11   2  10     3471.59     4158.67    291.89 o 
 -10   2  10     1796.45     1828.05     96.21 o 
  -9   2  10     5263.74     4920.39    180.89 o 
  -8   2  10     1403.12     1378.36     72.66 o 
  -7   2  10       21.02        0.00     26.63 o 
  -6   2  10     3232.65     3151.71     87.17 o 
  -5   2  10    12858.88    12513.11    183.87 o 
  -4   2  10    13859.70    13672.45    194.16 o 
  -3   2  10    14450.37    14682.11    203.82 o 
  -2   2  10    15765.08    15949.48    191.28 o 
  -1   2  10     9062.44     9313.71    116.82 o 
   0   2  10     7999.54     7863.63    118.38 o 
   1   2  10     5683.28     5745.34     88.15 o 
   2   2  10     2637.82     2858.40     66.14 o 
   3   2  10      154.89      121.45     34.85 o 
   4   2  10      513.07      534.48     62.26 o 
   5   2  10     1334.81     1358.41    109.02 o 
 -13   3  10        7.04       14.09     92.70 o 
 -12   3  10      257.84      189.05    119.38 o 
 -11   3  10       54.92       30.27     55.79 o 
 -10   3  10      196.10      119.82     59.27 o 
  -9   3  10       17.64       33.85     40.52 o 
  -8   3  10       12.04        0.00     29.93 o 
  -7   3  10        1.98        4.96     30.39 o 
  -6   3  10      449.68      524.32     46.81 o 
  -5   3  10      415.24      422.35     41.93 o 
  -4   3  10      211.88      214.24     31.75 o 
  -3   3  10      150.69      154.11     36.21 o 
  -2   3  10      327.50      386.54     32.35 o 
  -1   3  10     1825.83     1885.21     55.95 o 
   0   3  10       20.80       61.63     22.70 o 
   1   3  10      198.46      179.56     24.88 o 
   2   3  10       51.55       17.91     25.17 o 
   3   3  10        9.74        3.50     30.03 o 
   4   3  10      239.08      234.89     55.02 o 
   5   3  10      378.94      261.15     69.04 o 
 -13   4  10     3562.64     3447.88    485.45 o 
 -12   4  10     6678.77     7015.72    232.15 o 
 -11   4  10     4809.28     4851.91    191.37 o 
 -10   4  10     3293.65     3572.77    127.61 o 
  -9   4  10     5408.61     5220.56    138.33 o 
  -8   4  10      581.14      581.70     57.84 o 
  -7   4  10      499.82      468.90     49.42 o 
  -6   4  10     3032.04     2810.93     98.58 o 
  -5   4  10     5295.24     5032.16    115.35 o 
  -4   4  10    11454.05    11252.21    185.11 o 
  -3   4  10    20554.34    20504.24    350.31 o 
  -2   4  10    19247.39    19093.56    218.12 o 
  -1   4  10    10522.39    10397.59    158.22 o 
   0   4  10    10209.76    10028.88    141.06 o 
   1   4  10     5050.94     5401.30    106.15 o 
   2   4  10      964.91      854.67     53.01 o 
   3   4  10      265.36      245.00     37.68 o 
   4   4  10      176.88      105.73     49.59 o 
 -13   5  10       22.29       49.88     98.24 o 
 -12   5  10      215.15      311.36     88.43 o 
 -11   5  10       57.55      250.75    123.85 o 
 -10   5  10      368.22      350.59     55.37 o 
  -9   5  10      218.09      217.54     45.36 o 
  -8   5  10      349.37      278.61     45.37 o 
  -7   5  10      284.15      270.15     47.11 o 
  -6   5  10     1036.58      999.18     65.11 o 
  -5   5  10      363.76      352.42     40.68 o 
  -4   5  10      164.54      152.75     44.02 o 
  -3   5  10      229.61      261.80     34.57 o 
  -2   5  10      329.99      417.43     37.80 o 
  -1   5  10     1306.52     1380.08     69.96 o 
   0   5  10      388.21      473.37     37.77 o 
   1   5  10      680.50      696.38     48.61 o 
   2   5  10      212.06      186.28     33.29 o 
   3   5  10       39.91       22.08     33.78 o 
   4   5  10       84.64       90.44     53.42 o 
 -13   6  10     3432.80     3898.44    284.53 o 
 -12   6  10     7066.53     6647.30    548.42 o 
 -11   6  10     7272.39     7236.37    231.12 o 
 -10   6  10     2927.33     3211.46    159.18 o 
  -9   6  10     2483.67     2326.79    127.25 o 
  -8   6  10      108.40       84.14     37.15 o 
  -7   6  10      574.74      530.90     52.71 o 
  -6   6  10     2275.75     2145.23     89.52 o 
  -5   6  10     5244.25     4992.40    166.82 o 
  -4   6  10     9610.47     9435.29    167.55 o 
  -3   6  10    25386.34    24598.29    301.22 o 
  -2   6  10    26113.99    25789.75    312.51 o 
  -1   6  10    15577.56    15665.72    218.78 o 
   0   6  10    15148.31    15391.48    198.85 o 
   1   6  10     3051.41     3111.81     87.59 o 
   2   6  10       54.66       46.98     30.90 o 
   3   6  10      258.65      194.73     45.66 o 
   4   6  10       12.69       83.36     48.15 o 
 -13   7  10       22.52      126.72    168.47 o 
 -12   7  10        1.63       42.89     82.16 o 
 -11   7  10       47.88       82.48     61.47 o 
 -10   7  10      832.08      849.49     91.26 o 
  -9   7  10      105.16       95.15     36.96 o 
  -8   7  10       99.98       80.94     32.42 o 
  -7   7  10      130.20       66.05     33.72 o 
  -6   7  10      614.88      594.59     59.84 o 
  -5   7  10       66.36       76.38     29.00 o 
  -4   7  10       88.40      132.41     30.03 o 
  -3   7  10      183.58      218.76     37.25 o 
  -2   7  10       69.67      129.41     31.09 o 
  -1   7  10        5.75       67.84     30.43 o 
   0   7  10       25.38       69.45     28.52 o 
   1   7  10      157.94      113.78     31.81 o 
   2   7  10      323.41      201.65     45.05 o 
   3   7  10        8.54        0.68     39.96 o 
   4   7  10        1.66        2.87     48.72 o 
 -13   8  10     3014.59     3098.60    262.17 o 
 -12   8  10     5398.20     4829.45    337.09 o 
 -11   8  10     4839.12     4939.79    300.02 o 
 -10   8  10     3083.49     3019.02    156.05 o 
  -9   8  10     2005.97     2203.88     91.78 o 
  -8   8  10        5.90        0.00     30.36 o 
  -7   8  10      110.71       98.05     30.72 o 
  -6   8  10     2054.97     2080.42     94.27 o 
  -5   8  10     7779.23     7275.44    144.10 o 
  -4   8  10    12670.03    12413.97    225.88 o 
  -3   8  10    18451.24    18069.31    242.57 o 
  -2   8  10    16436.05    15649.13    208.54 o 
  -1   8  10    17016.13    16935.43    235.03 o 
   0   8  10    17155.76    17106.34    216.92 o 
   1   8  10     3356.99     3444.81    108.61 o 
   2   8  10       59.77       98.99     36.08 o 
   3   8  10       39.88        0.00     43.52 o 
   4   8  10       30.55       47.73     48.05 o 
 -12   9  10       11.30       92.13     79.83 o 
 -11   9  10        0.68       42.26     68.99 o 
 -10   9  10      218.66      147.69     59.88 o 
  -9   9  10      533.29      552.42     53.77 o 
  -8   9  10      467.88      465.42     46.06 o 
  -7   9  10        3.96        0.00     26.33 o 
  -6   9  10      226.89      207.26     34.93 o 
  -5   9  10     1368.33     1307.88     60.43 o 
  -4   9  10        9.01       53.29     25.58 o 
  -3   9  10      298.58      317.11     36.11 o 
  -2   9  10       83.07       86.26     33.09 o 
  -1   9  10      181.74      244.75     38.54 o 
   0   9  10       85.54       67.51     28.34 o 
   1   9  10      886.65      835.61     67.49 o 
   2   9  10      194.52      132.54     38.15 o 
   3   9  10       20.40        0.00     44.56 o 
   4   9  10       21.55        0.00     47.43 o 
 -12  10  10     3877.36     4091.66    413.89 o 
 -11  10  10     3696.34     3516.43    227.35 o 
 -10  10  10     2898.51     2422.14    180.29 o 
  -9  10  10     1554.28     1589.43     82.92 o 
  -8  10  10       60.43       45.02     31.65 o 
  -7  10  10      121.41      137.39     34.29 o 
  -6  10  10     1138.53     1120.58     69.74 o 
  -5  10  10     8427.42     8277.09    160.49 o 
  -4  10  10     9923.95     9833.72    154.54 o 
  -3  10  10     8905.51     8662.14    152.73 o 
  -2  10  10    13057.29    12804.94    210.61 o 
  -1  10  10    10184.16     9984.20    161.70 o 
   0  10  10     6360.01     6321.55    114.08 o 
   1  10  10     4112.75     4242.78    111.68 o 
   2  10  10      472.50      433.71     59.86 o 
   3  10  10       40.55       64.04     46.54 o 
   4  10  10       27.43       16.91     50.09 o 
 -12  11  10        0.56        1.45     67.06 o 
 -11  11  10        6.45        0.00     59.30 o 
 -10  11  10       36.24       83.51     45.91 o 
  -9  11  10      232.57      218.03     43.70 o 
  -8  11  10      715.47      726.21     54.89 o 
  -7  11  10     1076.08     1027.95     61.69 o 
  -6  11  10        6.44        7.61     26.82 o 
  -5  11  10      693.11      756.10     53.44 o 
  -4  11  10      658.65      573.50     48.44 o 
  -3  11  10       96.23      134.53     35.62 o 
  -2  11  10     1126.90     1118.36     67.02 o 
  -1  11  10      418.53      409.59     42.26 o 
   0  11  10     1337.17     1227.01     59.34 o 
   1  11  10      753.06      653.66     50.89 o 
   2  11  10      391.18      332.26     51.28 o 
   3  11  10        9.52       12.15     44.46 o 
   4  11  10      122.62       59.17     51.56 o 
 -12  12  10     2588.23     2979.69    175.70 o 
 -11  12  10     2739.58     2977.46    204.05 o 
 -10  12  10     2574.77     2456.46    178.83 o 
  -9  12  10      767.20      678.50     66.03 o 
  -8  12  10      825.68      781.36     58.24 o 
  -7  12  10        1.88        0.00     29.69 o 
  -6  12  10      939.29     1013.31     56.94 o 
  -5  12  10     3210.19     3463.81     93.26 o 
  -4  12  10     9817.86     9764.21    179.51 o 
  -3  12  10    10902.10    10415.33    191.47 o 
  -2  12  10     6348.38     6235.80    139.32 o 
  -1  12  10     5747.20     5614.32    145.89 o 
   0  12  10     5320.82     5498.97    115.67 o 
   1  12  10     2370.72     2426.22     87.43 o 
   2  12  10      790.28      661.03     63.51 o 
   3  12  10      149.70       90.54     50.26 o 
 -12  13  10       10.01      153.73     78.63 o 
 -11  13  10       12.29       26.72     61.70 o 
 -10  13  10      112.03      133.79     55.66 o 
  -9  13  10      354.21      351.24     53.21 o 
  -8  13  10      569.79      594.38     61.32 o 
  -7  13  10     1348.38     1369.35     70.73 o 
  -6  13  10      198.40      185.94     35.21 o 
  -5  13  10      108.99      142.20     34.91 o 
  -4  13  10      639.24      667.02     56.05 o 
  -3  13  10      222.33      228.05     41.31 o 
  -2  13  10        0.02       21.79     32.01 o 
  -1  13  10      255.62      176.73     39.11 o 
   0  13  10      331.49      355.35     42.65 o 
   1  13  10      429.46      553.48     55.26 o 
   2  13  10      207.93      122.77     52.35 o 
   3  13  10      445.10      389.03     65.77 o 
 -11  14  10     1427.08     1339.39    140.99 o 
 -10  14  10     1760.84     1861.00    198.97 o 
  -9  14  10     1011.17     1005.80     85.35 o 
  -8  14  10      803.14      766.23     59.43 o 
  -7  14  10       47.71       42.03     31.24 o 
  -6  14  10      212.75      201.57     58.79 o 
  -5  14  10     1414.77     1458.04     73.10 o 
  -4  14  10    11425.39    11101.69    199.30 o 
  -3  14  10     9751.19     9688.48    183.64 o 
  -2  14  10     6091.77     5993.53    132.93 o 
  -1  14  10     8715.35     8707.29    165.24 o 
   0  14  10     7556.73     7303.05    153.98 o 
   1  14  10     3584.75     3539.05    116.27 o 
   2  14  10      618.90      494.21     62.41 o 
   3  14  10      171.66      143.97     58.20 o 
 -11  15  10       32.68        0.00     66.65 o 
 -10  15  10      140.04       64.89     57.12 o 
  -9  15  10      467.78      412.27     61.41 o 
  -8  15  10     1314.40     1130.38     66.00 o 
  -7  15  10      626.55      559.57     49.73 o 
  -6  15  10      387.96      356.83     46.06 o 
  -5  15  10        6.75        0.00     30.37 o 
  -4  15  10        4.07       31.60     33.49 o 
  -3  15  10      412.41      496.81     54.09 o 
  -2  15  10       14.55       57.08     40.30 o 
  -1  15  10        5.01       43.67     32.89 o 
   0  15  10        3.98       78.78     41.18 o 
   1  15  10      147.56      100.63     42.48 o 
   2  15  10      336.51      338.10     55.80 o 
   3  15  10     1082.52      922.66     89.78 o 
 -11  16  10     1567.81     1480.02    149.19 o 
 -10  16  10     1224.20     1426.51    156.88 o 
  -9  16  10     1891.15     1689.90    101.03 o 
  -8  16  10       74.81       82.04     42.32 o 
  -7  16  10      604.59      546.83     80.42 o 
  -6  16  10      156.18      144.92     39.16 o 
  -5  16  10     3902.41     3898.43    121.53 o 
  -4  16  10     5689.28     5812.50    141.15 o 
  -3  16  10    12623.56    12981.72    226.66 o 
  -2  16  10    11978.54    11547.69    199.89 o 
  -1  16  10     5771.68     6023.12    140.84 o 
   0  16  10     6664.16     6277.03    155.59 o 
   1  16  10     2648.31     2670.00    114.21 o 
   2  16  10      779.55      788.64     75.76 o 
 -10  17  10      235.84      172.45     63.39 o 
  -9  17  10      437.42      438.48     64.77 o 
  -8  17  10      256.55      263.53     55.91 o 
  -7  17  10      163.19      156.87     41.49 o 
  -6  17  10     1281.11     1166.82     70.17 o 
  -5  17  10      150.35      150.54     42.21 o 
  -4  17  10       12.19       40.80     37.04 o 
  -3  17  10      478.86      497.68     52.80 o 
  -2  17  10        0.03       70.23     38.30 o 
  -1  17  10       55.64       48.97     41.15 o 
   0  17  10       22.27       58.75     41.79 o 
   1  17  10       30.73       56.27     43.51 o 
   2  17  10      243.92      185.21     55.11 o 
 -10  18  10     1312.56     1432.12    126.52 o 
  -9  18  10     1394.96     1220.64     91.31 o 
  -8  18  10       16.95       28.51     45.77 o 
  -7  18  10     1033.27      924.97     70.26 o 
  -6  18  10      737.69      723.95     64.80 o 
  -5  18  10     2347.50     2356.89    125.46 o 
  -4  18  10     3480.04     3700.44    124.01 o 
  -3  18  10    11838.29    11685.83    242.99 o 
  -2  18  10     9720.55     9737.38    196.45 o 
  -1  18  10     4550.18     5050.31    144.70 o 
   0  18  10     3697.12     3462.92    129.20 o 
   1  18  10     1525.55     1522.63     93.30 o 
   2  18  10      833.09      691.42     79.45 o 
 -10  19  10      244.81      305.18     83.88 o 
  -9  19  10      126.61      142.43     62.35 o 
  -8  19  10      117.50      153.53     54.80 o 
  -7  19  10      219.48      206.20     49.38 o 
  -6  19  10      891.39      884.99     69.64 o 
  -5  19  10      131.14      120.53     48.71 o 
  -4  19  10        4.66       49.05     40.89 o 
  -3  19  10      520.42      535.19     61.01 o 
  -2  19  10       65.90      119.23     46.40 o 
  -1  19  10      154.56      147.78     47.47 o 
   0  19  10        4.44       19.86     45.19 o 
   1  19  10        6.27        0.00     41.16 o 
  -9  20  10      855.07      869.81    104.27 o 
  -8  20  10      350.34      302.46     61.71 o 
  -7  20  10       95.57      101.94     54.67 o 
  -6  20  10      825.50      778.12     75.57 o 
  -5  20  10     1263.52     1232.30     88.65 o 
  -4  20  10     2285.60     2163.83    103.89 o 
  -3  20  10     8124.97     8132.46    188.58 o 
  -2  20  10     7399.87     7060.36    172.74 o 
  -1  20  10     4596.95     4556.47    146.62 o 
   0  20  10     3444.56     3426.63    132.77 o 
   1  20  10     1243.50     1318.30     93.11 o 
  -8  21  10      353.36      261.30     68.18 o 
  -7  21  10      410.61      278.80    122.67 o 
  -6  21  10      191.56      112.81     52.22 o 
  -5  21  10       99.63      116.21     48.45 o 
  -4  21  10      193.09      280.02     55.37 o 
  -3  21  10       77.17       74.33     45.51 o 
  -2  21  10        0.67       26.21     43.95 o 
  -1  21  10        1.98        0.00     44.37 o 
   0  21  10       10.65        0.00     44.85 o 
  -8  22  10      148.95        0.00     65.02 o 
  -7  22  10       23.94       31.48     62.09 o 
  -6  22  10      731.80      708.91    109.82 o 
  -5  22  10     1154.16     1123.99     83.16 o 
  -4  22  10     1797.18     1922.95    103.84 o 
  -3  22  10     4127.79     4422.58    150.88 o 
  -2  22  10     5904.49     5761.80    236.56 o 
  -1  22  10     4432.24     4580.05    152.85 o 
  -7  23  10      691.56      595.99     93.83 o 
  -6  23  10      284.34      235.85     56.92 o 
  -5  23  10      101.97      146.30     54.37 o 
  -4  23  10      173.53      217.69     55.29 o 
  -3  23  10       25.79       33.11     45.29 o 
  -2  23  10       10.95       71.06     49.10 o 
  -5  24  10     1065.66     1095.36     86.31 o 
  -4  24  10     2351.43     2380.77    118.80 o 
  -3  24  10     2087.42     2130.97    130.68 o 
 -13   1  11     1214.37     1258.24    182.65 o 
 -12   1  11      633.15      594.60    130.40 o 
 -11   1  11       34.01       87.86     56.62 o 
 -10   1  11     1741.72     1782.14    107.80 o 
  -9   1  11     1389.61     1410.91     94.59 o 
  -8   1  11     9867.98     9279.41    209.15 o 
  -7   1  11    16234.65    15249.42    508.65 o 
  -6   1  11    13746.75    13838.23    221.05 o 
  -5   1  11     8739.41     8781.86    151.64 o 
  -4   1  11     7666.55     7434.37    135.72 o 
  -3   1  11     6280.78     6239.30    132.42 o 
  -2   1  11     1222.30     1377.14     56.87 o 
  -1   1  11     1318.10     1469.28     65.15 o 
   0   1  11       69.47       59.89     24.79 o 
   1   1  11       75.30       87.69     25.41 o 
   2   1  11      906.54      979.69     55.50 o 
   3   1  11     5189.12     5248.96    132.33 o 
   4   1  11     6236.29     6353.41    191.24 o 
 -13   2  11        2.86       60.66     97.54 o 
 -12   2  11        3.35       43.82     64.07 o 
 -11   2  11      181.85       78.82     72.82 o 
 -10   2  11       65.51       65.06     46.86 o 
  -9   2  11      111.36       69.47     45.32 o 
  -8   2  11       41.97       64.82     39.78 o 
  -7   2  11      757.47      851.43     62.17 o 
  -6   2  11       74.68      125.43     34.83 o 
  -5   2  11      716.28      646.35     57.65 o 
  -4   2  11       54.30       82.42     34.30 o 
  -3   2  11      130.42      111.03     33.19 o 
  -2   2  11       64.51       74.12     26.65 o 
  -1   2  11      124.56       92.06     27.88 o 
   0   2  11      157.43      106.41     28.95 o 
   1   2  11     1162.71     1111.02     48.15 o 
   2   2  11       15.35       25.97     30.10 o 
   3   2  11       22.75        8.98     41.14 o 
   4   2  11        1.65       20.26     51.97 o 
 -13   3  11     2582.20     2485.02    238.17 o 
 -12   3  11      584.79      757.74    100.44 o 
 -11   3  11        1.81        0.00     54.17 o 
 -10   3  11      263.23      259.18     57.25 o 
  -9   3  11     3304.43     3391.30    121.59 o 
  -8   3  11     6513.42     6473.68    155.80 o 
  -7   3  11    10253.94    10470.20    203.24 o 
  -6   3  11    17776.76    17342.05    259.54 o 
  -5   3  11    15247.79    14910.80    232.18 o 
  -4   3  11     8874.19     8899.49    165.46 o 
  -3   3  11     6755.46     6890.96    141.86 o 
  -2   3  11     5800.89     5912.90    130.90 o 
  -1   3  11     2147.30     2087.84     74.26 o 
   0   3  11       47.36       43.96     27.66 o 
   1   3  11      408.82      469.88     39.64 o 
   2   3  11     2525.07     2504.61     91.87 o 
   3   3  11     3925.12     4083.51    156.44 o 
   4   3  11     6117.55     6449.60    218.29 o 
 -13   4  11       50.54       75.81    106.55 o 
 -12   4  11       93.07       35.05     60.46 o 
 -11   4  11      136.80       83.01     60.11 o 
 -10   4  11       14.30        0.00     42.05 o 
  -9   4  11      220.04      236.64     47.92 o 
  -8   4  11       16.44       21.27     35.99 o 
  -7   4  11     1363.76     1121.20     75.06 o 
  -6   4  11      196.27      200.90     39.77 o 
  -5   4  11       18.59       71.75     32.03 o 
  -4   4  11      457.10      497.76     49.29 o 
  -3   4  11       48.54      113.84     34.71 o 
  -2   4  11       28.55       85.81     33.08 o 
  -1   4  11      142.54      128.65     32.29 o 
   0   4  11      402.43      305.63     35.35 o 
   1   4  11       19.61       11.57     29.46 o 
   2   4  11        1.78       41.08     36.14 o 
   3   4  11        7.89        5.59     59.19 o 
 -13   5  11     2533.32     2438.46    246.59 o 
 -12   5  11      120.25      145.51     77.59 o 
 -11   5  11       21.49        0.00     55.37 o 
 -10   5  11      194.13      191.38     54.54 o 
  -9   5  11     3095.25     3138.87    118.04 o 
  -8   5  11     2785.75     2909.80    111.53 o 
  -7   5  11     7720.19     7618.13    206.57 o 
  -6   5  11    14763.70    14600.07    251.19 o 
  -5   5  11    12827.17    12722.93    210.61 o 
  -4   5  11    13226.06    12996.02    212.26 o 
  -3   5  11     9993.13     9736.25    175.66 o 
  -2   5  11     7915.73     7923.25    144.06 o 
  -1   5  11     2011.29     2030.95     79.74 o 
   0   5  11      737.65      732.05     49.67 o 
   1   5  11     1066.34     1069.38     60.29 o 
   2   5  11     3094.67     3186.42    102.59 o 
   3   5  11     3383.39     3599.64    138.61 o 
 -13   6  11       75.97        0.00     98.25 o 
 -12   6  11      412.52      324.39     93.85 o 
 -11   6  11       93.13       56.97     59.97 o 
 -10   6  11        3.02        2.74     37.63 o 
  -9   6  11       53.89       66.15     40.92 o 
  -8   6  11       24.09       77.87     40.16 o 
  -7   6  11      631.63      747.07     62.82 o 
  -6   6  11        7.24       74.60     36.95 o 
  -5   6  11       24.17       99.34     37.05 o 
  -4   6  11      110.36      181.68     38.87 o 
  -3   6  11       21.77       25.15     31.61 o 
  -2   6  11       18.09       38.23     28.11 o 
  -1   6  11      364.61      314.51     37.66 o 
   0   6  11        1.88        0.00     25.56 o 
   1   6  11       33.95       70.59     32.77 o 
   2   6  11      129.12      103.94     42.92 o 
   3   6  11       23.26       65.74     47.46 o 
 -12   7  11       50.83        0.00     71.08 o 
 -11   7  11      124.02       52.90     69.63 o 
 -10   7  11       33.36        0.00     36.77 o 
  -9   7  11     2730.45     2996.21    107.64 o 
  -8   7  11     5683.53     5772.70    167.50 o 
  -7   7  11     8199.44     7954.19    206.70 o 
  -6   7  11    10175.36    10271.70    202.04 o 
  -5   7  11    11882.70    11306.19    314.38 o 
  -4   7  11    14999.42    15005.37    255.08 o 
  -3   7  11     7851.16     7624.89    209.98 o 
  -2   7  11     2219.99     2170.75     96.00 o 
  -1   7  11      898.57     1029.74     62.44 o 
   0   7  11      641.69      640.61     51.83 o 
   1   7  11     2540.62     2464.78    102.74 o 
   2   7  11     2574.21     2671.67    110.25 o 
   3   7  11     3485.32     3606.67    130.35 o 
 -12   8  11      102.27        0.00     72.67 o 
 -11   8  11      162.78      163.14     77.19 o 
 -10   8  11      117.13       34.13     45.05 o 
  -9   8  11      115.95      123.29     40.96 o 
  -8   8  11       53.82       83.47     37.07 o 
  -7   8  11        5.12       83.35     38.72 o 
  -6   8  11      171.49      255.57     44.87 o 
  -5   8  11       46.41       93.81     37.86 o 
  -4   8  11       10.78       86.13     37.59 o 
  -3   8  11      297.66      310.98     56.60 o 
  -2   8  11       74.54       38.74     31.01 o 
  -1   8  11      365.08      409.97     47.28 o 
   0   8  11     2378.46     2310.38     76.23 o 
   1   8  11      518.32      341.52     56.42 o 
   2   8  11       78.03        0.00     44.14 o 
   3   8  11       51.73      142.06     55.17 o 
 -12   9  11      303.39      343.62     92.36 o 
 -11   9  11       16.69        0.00     62.35 o 
 -10   9  11       98.80       99.73     54.80 o 
  -9   9  11     2654.87     2670.95    105.74 o 
  -8   9  11     7773.30     8020.55    236.59 o 
  -7   9  11     6188.61     5962.12    128.71 o 
  -6   9  11     6004.08     5610.20    123.44 o 
  -5   9  11    15257.04    15049.00    223.32 o 
  -4   9  11    11826.81    11682.67    202.79 o 
  -3   9  11     4862.81     4817.27    112.97 o 
  -2   9  11     3275.16     2986.99    114.20 o 
  -1   9  11      657.72      599.12     51.55 o 
   0   9  11      246.53      181.83     35.85 o 
   1   9  11     1834.33     1794.83     82.59 o 
   2   9  11     3465.69     3354.23    135.26 o 
   3   9  11     3831.99     3872.35    150.07 o 
 -12  10  11       24.45      116.67     84.32 o 
 -11  10  11      122.79       42.24     69.64 o 
 -10  10  11      264.67      325.84     71.71 o 
  -9  10  11      228.99      237.94     47.47 o 
  -8  10  11       41.42       88.85     35.70 o 
  -7  10  11       79.03       52.75     33.65 o 
  -6  10  11       58.96      106.79     33.48 o 
  -5  10  11      320.00      258.78     46.51 o 
  -4  10  11      169.61      202.16     51.30 o 
  -3  10  11      490.63      487.35     56.02 o 
  -2  10  11      171.66      105.80     34.18 o 
  -1  10  11     1080.06     1148.73     68.48 o 
   0  10  11     2488.19     2379.87     90.59 o 
   1  10  11      681.30      579.41     60.14 o 
   2  10  11       32.93       51.32     47.39 o 
   3  10  11       87.17      111.84     57.28 o 
 -12  11  11      422.42      489.86    103.82 o 
 -11  11  11        1.08        0.00     63.44 o 
 -10  11  11      695.69      631.34     87.87 o 
  -9  11  11     2230.12     2220.19     91.35 o 
  -8  11  11     4275.05     4124.65    112.22 o 
  -7  11  11     5410.62     5259.49    122.78 o 
  -6  11  11     8739.50     8462.99    157.82 o 
  -5  11  11    11463.71    11483.14    262.81 o 
  -4  11  11     8257.84     8242.69    154.88 o 
  -3  11  11     7569.11     7457.50    146.90 o 
  -2  11  11     4485.59     4240.13    117.96 o 
  -1  11  11     1449.33     1329.39     69.00 o 
   0  11  11       31.50       64.48     33.69 o 
   1  11  11     1559.85     1459.27     89.29 o 
   2  11  11     2640.69     2767.25    129.88 o 
   3  11  11     3232.57     3542.96    149.35 o 
 -12  12  11      176.71      125.41     86.14 o 
 -11  12  11      149.91       99.97     77.50 o 
 -10  12  11      462.85      382.19    100.38 o 
  -9  12  11      135.94      181.16     45.92 o 
  -8  12  11      262.37      220.05     42.83 o 
  -7  12  11      205.09      169.08     39.70 o 
  -6  12  11       94.56       93.94     35.12 o 
  -5  12  11       44.21       71.38     33.22 o 
  -4  12  11       43.90      106.64     34.55 o 
  -3  12  11       36.80       56.52     36.13 o 
  -2  12  11      434.08      341.96     48.59 o 
  -1  12  11      772.73      811.56     90.63 o 
   0  12  11      135.68       28.01     39.57 o 
   1  12  11      349.06      396.35     57.07 o 
   2  12  11      357.76      314.98     63.58 o 
 -11  13  11       14.46       32.18     72.20 o 
 -10  13  11      361.09      255.46     62.91 o 
  -9  13  11     3083.82     3324.11    141.30 o 
  -8  13  11     2808.00     2913.78    101.94 o 
  -7  13  11     7878.13     7747.52    154.80 o 
  -6  13  11     7834.78     7661.13    163.03 o 
  -5  13  11     7428.28     7229.98    146.22 o 
  -4  13  11    10587.05     9660.62    175.74 o 
  -3  13  11     2592.33     2599.06    101.99 o 
  -2  13  11     2801.53     2925.65    128.88 o 
  -1  13  11     2207.63     2106.47     90.97 o 
   0  13  11      143.72       70.44     38.65 o 
   1  13  11      581.16      564.00     76.63 o 
   2  13  11     1480.03     1269.16     97.71 o 
 -11  14  11      196.44      179.59    101.81 o 
 -10  14  11      217.44      189.25     62.38 o 
  -9  14  11      236.03      245.26     59.20 o 
  -8  14  11      390.12      354.54     48.72 o 
  -7  14  11      639.29      599.40     60.37 o 
  -6  14  11       59.73       70.47     36.96 o 
  -5  14  11      342.17      274.58     43.82 o 
  -4  14  11       41.73       68.42     34.72 o 
  -3  14  11       66.34       78.67     39.48 o 
  -2  14  11       15.57        8.92     34.22 o 
  -1  14  11      145.07      163.89     45.11 o 
   0  14  11      142.90       79.87     43.09 o 
   1  14  11      192.58      129.62     43.51 o 
   2  14  11      435.93      565.06     73.36 o 
 -11  15  11        7.83       10.67     82.29 o 
 -10  15  11      144.85       94.77     58.61 o 
  -9  15  11     4304.06     4128.84    158.17 o 
  -8  15  11     4380.82     4304.26    126.57 o 
  -7  15  11     4035.79     4008.46    124.35 o 
  -6  15  11     5295.69     5508.56    146.96 o 
  -5  15  11     6588.79     6633.25    143.79 o 
  -4  15  11     7359.73     7288.74    225.59 o 
  -3  15  11     1142.16     1209.22     77.44 o 
  -2  15  11      980.70      936.09     66.12 o 
  -1  15  11      752.37      633.03     62.99 o 
   0  15  11      271.31      241.64     51.00 o 
   1  15  11      158.04      125.67     47.01 o 
 -10  16  11       65.01       52.06     56.10 o 
  -9  16  11      204.18      137.85     59.04 o 
  -8  16  11      420.64      372.45     66.79 o 
  -7  16  11      337.42      228.88     52.09 o 
  -6  16  11       31.75       95.70     38.28 o 
  -5  16  11       50.60       93.33     38.54 o 
  -4  16  11        3.43       19.06     39.37 o 
  -3  16  11      171.84      193.06     63.27 o 
  -2  16  11      500.20      397.38     54.68 o 
  -1  16  11      302.24      261.78     50.29 o 
   0  16  11       57.14       61.68     43.95 o 
   1  16  11       88.27       37.18     45.60 o 
 -10  17  11      137.73       84.82     56.59 o 
  -9  17  11     2677.55     2602.49    152.34 o 
  -8  17  11     2830.03     2705.04    150.12 o 
  -7  17  11     2069.48     2071.90     98.81 o 
  -6  17  11     4208.94     4324.46    131.45 o 
  -5  17  11     4909.13     4919.26    148.87 o 
  -4  17  11     5355.94     5457.88    156.01 o 
  -3  17  11     1076.10     1141.78     85.71 o 
  -2  17  11     1628.91     1739.91    122.01 o 
  -1  17  11     1062.38     1020.62     79.02 o 
   0  17  11        2.26       19.66     42.47 o 
   1  17  11      171.99      113.01     50.71 o 
 -10  18  11       26.93       29.51     57.53 o 
  -9  18  11       78.71       71.96     62.51 o 
  -8  18  11      478.27      411.07     76.39 o 
  -7  18  11      497.61      338.17     55.04 o 
  -6  18  11        8.93        7.80     40.23 o 
  -5  18  11       25.98        0.00     51.96 o 
  -4  18  11        2.65       17.99     44.45 o 
  -3  18  11      814.87      819.64     79.24 o 
  -2  18  11     1291.45     1309.60     94.02 o 
  -1  18  11      587.88      442.07     60.68 o 
   0  18  11       38.32       62.42     46.12 o 
  -9  19  11     1365.24     1491.54    138.71 o 
  -8  19  11     1864.30     1955.96    123.75 o 
  -7  19  11     2619.86     2884.40    160.90 o 
  -6  19  11     3256.81     3338.81    123.70 o 
  -5  19  11     4311.46     4332.21    218.65 o 
  -4  19  11     6020.83     5994.09    156.60 o 
  -3  19  11     2551.01     2721.95    117.57 o 
  -2  19  11     2258.68     2195.66    109.50 o 
  -1  19  11      385.75      242.29     56.07 o 
   0  19  11        0.77        0.00     44.28 o 
  -8  20  11      530.48      445.70     95.74 o 
  -7  20  11      181.50      235.43     57.79 o 
  -6  20  11       23.94        5.84     43.65 o 
  -5  20  11       67.77       42.39     49.68 o 
  -4  20  11        8.78       88.85     46.80 o 
  -3  20  11      738.20      696.23     70.01 o 
  -2  20  11      968.35      994.36     81.29 o 
  -1  20  11      596.53      598.04     90.96 o 
  -8  21  11     1852.42     1982.40    130.98 o 
  -7  21  11     3485.59     3747.81    259.29 o 
  -6  21  11     3832.11     4039.17    139.16 o 
  -5  21  11     3777.42     3958.29    139.04 o 
  -4  21  11     5026.02     4800.42    169.34 o 
  -3  21  11     3446.20     3220.13    141.49 o 
  -2  21  11     1405.51     1367.29     96.01 o 
  -7  22  11      283.26      320.60     72.38 o 
  -6  22  11       73.13       88.35     50.51 o 
  -5  22  11       63.53       47.17     49.75 o 
  -4  22  11      314.02      343.66     60.94 o 
  -3  22  11      826.31      980.01     83.42 o 
 -13   0  12      768.53      793.16    223.70 o 
 -12   0  12     1689.72     1904.13    297.96 o 
 -11   0  12     5817.16     5600.86    348.88 o 
 -10   0  12     5398.39     5285.78    377.00 o 
  -9   0  12     3902.96     3784.04    296.40 o 
  -8   0  12    14273.41    13715.32    355.90 o 
  -7   0  12    17288.10    17433.88    411.45 o 
  -6   0  12     7170.30     7316.86    266.87 o 
  -5   0  12     2644.61     2810.34    154.23 o 
  -4   0  12      672.75      452.62     75.23 o 
  -3   0  12      666.28      707.09    139.50 o 
  -2   0  12     5777.57     5838.04    195.72 o 
  -1   0  12     5214.44     5338.82    173.58 o 
   0   0  12     4954.74     5095.97    213.11 o 
   1   0  12     4357.50     4671.54    153.72 o 
   2   0  12     4032.73     4091.50    190.84 o 
 -13   1  12       37.00      124.06    106.86 o 
 -12   1  12       32.44        0.00     66.39 o 
 -11   1  12        0.22        9.32     58.25 o 
 -10   1  12        3.85       71.20     60.04 o 
  -9   1  12       21.17       47.20     51.21 o 
  -8   1  12       38.82       87.71     41.49 o 
  -7   1  12        0.17       90.79     41.12 o 
  -6   1  12        0.47        7.42     31.69 o 
  -5   1  12       54.82       57.08     32.39 o 
  -4   1  12       36.12       41.23     32.68 o 
  -3   1  12      226.67      157.48     36.13 o 
  -2   1  12      103.97      131.92     34.04 o 
  -1   1  12      549.21      600.24     52.71 o 
   0   1  12       35.83       81.57     35.07 o 
   1   1  12        5.88       58.42     33.57 o 
   2   1  12       49.81        2.18     57.28 o 
 -13   2  12      542.61      457.56    128.61 o 
 -12   2  12     1971.96     2337.46    178.53 o 
 -11   2  12     4109.03     3885.88    186.59 o 
 -10   2  12     5726.60     5347.05    185.71 o 
  -9   2  12     7026.75     6741.10    168.41 o 
  -8   2  12    12431.50    12675.51    254.31 o 
  -7   2  12    13429.04    13587.48    246.77 o 
  -6   2  12     6469.14     6730.45    159.65 o 
  -5   2  12     1565.15     1747.93     95.23 o 
  -4   2  12        3.23       25.82     31.25 o 
  -3   2  12      385.07      236.80     41.17 o 
  -2   2  12     4376.89     4432.44    110.53 o 
  -1   2  12     6328.14     6293.35    134.40 o 
   0   2  12     5063.03     5553.38    122.19 o 
   1   2  12     5525.29     5893.97    121.86 o 
   2   2  12     4357.13     4678.70    182.96 o 
 -13   3  12      117.25       42.51     97.35 o 
 -12   3  12        2.83        0.00     66.55 o 
 -11   3  12        4.76       57.93     60.81 o 
 -10   3  12       31.37      129.71     53.21 o 
  -9   3  12       61.35       25.74     40.04 o 
  -8   3  12       38.80      183.41     51.00 o 
  -7   3  12       45.15       71.90     37.00 o 
  -6   3  12        0.27       32.40     32.40 o 
  -5   3  12      355.64      280.79     43.31 o 
  -4   3  12      560.54      466.28     49.51 o 
  -3   3  12      655.82      700.32     74.10 o 
  -2   3  12       58.19       41.47     32.73 o 
  -1   3  12      844.84      877.06     69.72 o 
   0   3  12       34.30      111.00     35.52 o 
   1   3  12        0.90       59.12     40.41 o 
   2   3  12        0.01       91.56     61.55 o 
 -12   4  12     1126.76     1281.36    143.26 o 
 -11   4  12     2843.52     3013.90    143.13 o 
 -10   4  12     5764.64     5618.01    227.22 o 
  -9   4  12     7700.90     7958.07    184.68 o 
  -8   4  12    10733.86    10856.38    218.49 o 
  -7   4  12     8336.18     8187.40    181.75 o 
  -6   4  12     4659.98     4754.16    123.67 o 
  -5   4  12     1199.28     1338.70     75.58 o 
  -4   4  12      148.83       93.51     35.04 o 
  -3   4  12       33.28       19.93     32.24 o 
  -2   4  12     2713.96     2892.49    121.03 o 
  -1   4  12    13202.25    13251.02    211.51 o 
   0   4  12     5032.83     5167.45    112.28 o 
   1   4  12     5985.44     6415.73    158.09 o 
   2   4  12     6662.22     6831.94    194.03 o 
 -12   5  12       58.38        0.00     69.80 o 
 -11   5  12       73.97      103.02     62.47 o 
 -10   5  12        3.97       34.14     44.49 o 
  -9   5  12       56.53      175.31     48.00 o 
  -8   5  12      340.03      423.96     56.46 o 
  -7   5  12       39.75       52.47     39.40 o 
  -6   5  12      178.01      176.29     42.73 o 
  -5   5  12      878.30      930.91     65.57 o 
  -4   5  12      337.07      241.73     41.15 o 
  -3   5  12       75.69       77.40     34.51 o 
  -2   5  12        0.88        5.38     34.27 o 
  -1   5  12        1.24       65.43     38.19 o 
   0   5  12      187.54      145.88     36.67 o 
   1   5  12       70.93       78.68     40.91 o 
   2   5  12       19.56       73.86     49.18 o 
 -12   6  12      117.05      259.15     85.83 o 
 -11   6  12     1546.67     1695.26    162.16 o 
 -10   6  12     6630.53     6881.83    177.03 o 
  -9   6  12     7972.69     8063.19    187.92 o 
  -8   6  12     7965.07     7323.16    174.63 o 
  -7   6  12     5591.01     5493.87    146.98 o 
  -6   6  12     3748.75     3753.42    139.62 o 
  -5   6  12     1676.55     1680.19     84.12 o 
  -4   6  12      448.84      399.76     52.96 o 
  -3   6  12       29.77        0.00     32.81 o 
  -2   6  12     2712.05     2529.21    107.34 o 
  -1   6  12     6575.81     6567.98    139.76 o 
   0   6  12     6133.84     6295.49    125.71 o 
   1   6  12     7499.62     7909.77    175.70 o 
   2   6  12     6187.65     6510.31    185.02 o 
 -12   7  12        1.04        0.00     76.92 o 
 -11   7  12       31.26       14.08     62.42 o 
 -10   7  12       47.81      102.05     45.72 o 
  -9   7  12      130.68      223.18     50.37 o 
  -8   7  12      217.37      157.61     47.06 o 
  -7   7  12      142.42      158.83     44.69 o 
  -6   7  12      399.55      389.14     53.15 o 
  -5   7  12        5.27       28.39     34.37 o 
  -4   7  12      192.83      234.15     41.25 o 
  -3   7  12      346.57      306.50     50.01 o 
  -2   7  12       88.45      110.67     41.77 o 
  -1   7  12      279.02      206.19     39.13 o 
   0   7  12      473.66      456.10     59.14 o 
   1   7  12       91.79      137.94     44.98 o 
   2   7  12        6.64       61.49     47.27 o 
 -12   8  12      450.68      509.39    107.36 o 
 -11   8  12     1655.85     1810.86    160.54 o 
 -10   8  12     4662.76     4647.19    137.41 o 
  -9   8  12     7253.33     7196.91    163.60 o 
  -8   8  12     7159.64     7283.84    234.31 o 
  -7   8  12     3790.29     4019.95    166.04 o 
  -6   8  12     3867.84     3962.20    130.20 o 
  -5   8  12     2033.20     1879.94     96.97 o 
  -4   8  12      126.77       69.86     39.88 o 
  -3   8  12        7.20        0.34     40.44 o 
  -2   8  12      376.60      431.40     50.92 o 
  -1   8  12     2536.55     2634.24     87.92 o 
   0   8  12     5533.14     5821.36    155.80 o 
   1   8  12     7494.73     7702.30    165.27 o 
   2   8  12     5950.03     5893.27    159.71 o 
 -12   9  12       87.24       12.49     73.03 o 
 -11   9  12      227.48      163.12     77.77 o 
 -10   9  12      309.38      308.27     54.07 o 
  -9   9  12        0.97       61.11     41.71 o 
  -8   9  12       70.45       97.03     40.05 o 
  -7   9  12      265.23      248.73     47.02 o 
  -6   9  12        3.33        0.00     34.09 o 
  -5   9  12       77.01       65.54     36.40 o 
  -4   9  12        3.03        0.00     34.25 o 
  -3   9  12       58.22       32.42     38.38 o 
  -2   9  12       25.52       22.38     35.68 o 
  -1   9  12     1678.85     1686.31     74.34 o 
   0   9  12      234.99      202.51     45.68 o 
   1   9  12       47.08      133.50     46.23 o 
   2   9  12        0.12       42.01     49.45 o 
 -12  10  12     1238.92      792.29    193.74 o 
 -11  10  12     3032.26     3342.57    204.08 o 
 -10  10  12     4451.80     4703.04    164.10 o 
  -9  10  12     7116.40     6810.06    161.34 o 
  -8  10  12     5420.32     5450.03    142.02 o 
  -7  10  12     3825.54     3676.19    120.79 o 
  -6  10  12     6480.77     6256.04    163.13 o 
  -5  10  12     1711.13     1686.97     86.15 o 
  -4  10  12       37.59       66.25     38.25 o 
  -3  10  12       81.40       53.14     42.80 o 
  -2  10  12      999.96     1028.90     71.52 o 
  -1  10  12     2448.90     2567.66    107.01 o 
   0  10  12     4446.55     4318.30    128.75 o 
   1  10  12     6296.04     6264.84    168.90 o 
   2  10  12     5366.73     5720.86    179.40 o 
 -11  11  12      173.62      198.24     88.41 o 
 -10  11  12      141.38       68.49     63.08 o 
  -9  11  12        5.23       40.93     42.68 o 
  -8  11  12        2.37       85.76     40.02 o 
  -7  11  12      195.79      204.29     44.25 o 
  -6  11  12      102.50      116.04     37.32 o 
  -5  11  12       82.84       46.96     37.05 o 
  -4  11  12        3.94        0.00     32.89 o 
  -3  11  12        4.11        0.00     32.45 o 
  -2  11  12      558.11      545.01     58.09 o 
  -1  11  12     1364.42     1165.75     83.78 o 
   0  11  12      182.28      195.56     50.55 o 
   1  11  12       44.83      120.14     48.80 o 
 -11  12  12     2401.67     2738.82    192.79 o 
 -10  12  12     6116.63     5728.63    288.42 o 
  -9  12  12     7246.44     7355.83    165.86 o 
  -8  12  12     5754.66     5587.50    134.07 o 
  -7  12  12     7204.62     6810.63    146.91 o 
  -6  12  12     5005.04     5058.28    223.28 o 
  -5  12  12     1847.04     1986.47     94.55 o 
  -4  12  12        2.85        0.00     32.20 o 
  -3  12  12     1692.89     1625.28     81.62 o 
  -2  12  12     1611.52     1604.46     78.29 o 
  -1  12  12     3015.31     3047.01    141.65 o 
   0  12  12     3943.03     3968.49    137.29 o 
   1  12  12     4750.41     5013.35    167.10 o 
 -11  13  12       19.80        0.00     87.68 o 
 -10  13  12        9.73        0.00     58.21 o 
  -9  13  12       39.41       35.03     43.83 o 
  -8  13  12       19.64       50.41     41.43 o 
  -7  13  12      113.90      127.30     41.32 o 
  -6  13  12      356.57      272.28     47.65 o 
  -5  13  12       54.19        0.00     35.04 o 
  -4  13  12       53.90       87.98     39.27 o 
  -3  13  12      596.38      435.52     50.80 o 
  -2  13  12     1254.03     1174.53     79.50 o 
  -1  13  12      540.76      556.15     66.65 o 
   0  13  12       82.19      110.90     47.76 o 
   1  13  12       19.55      121.72     51.56 o 
 -11  14  12     2161.24     2453.02    189.82 o 
 -10  14  12     6480.09     6349.58    192.81 o 
  -9  14  12     5134.01     5359.80    158.04 o 
  -8  14  12     4097.85     3961.07    145.03 o 
  -7  14  12     4638.56     4353.05    142.40 o 
  -6  14  12     2923.25     2711.85    110.69 o 
  -5  14  12     2722.38     2721.52    110.53 o 
  -4  14  12        7.17       15.14     34.73 o 
  -3  14  12     1224.90     1067.36     80.86 o 
  -2  14  12     1330.14     1331.59     84.14 o 
  -1  14  12     1940.31     2066.03    104.61 o 
   0  14  12     3025.08     3175.33    139.50 o 
 -10  15  12      170.49      104.24     63.64 o 
  -9  15  12       25.94        0.00     52.57 o 
  -8  15  12      121.41      150.81     50.69 o 
  -7  15  12      272.49      252.67     53.57 o 
  -6  15  12      347.05      332.55     56.39 o 
  -5  15  12      306.13      179.13     48.50 o 
  -4  15  12       94.26      105.36     43.69 o 
  -3  15  12     1184.53     1038.20     75.12 o 
  -2  15  12      548.08      387.00     65.70 o 
  -1  15  12       18.05        0.00     41.47 o 
   0  15  12       69.46       69.68     48.50 o 
 -10  16  12     4785.10     4626.73    228.17 o 
  -9  16  12     2727.40     2973.26    164.36 o 
  -8  16  12     3523.59     3636.06    223.62 o 
  -7  16  12     3507.29     3447.66    133.30 o 
  -6  16  12     2218.11     2204.15    110.76 o 
  -5  16  12      677.10      625.24     85.98 o 
  -4  16  12        2.02        0.00     40.00 o 
  -3  16  12       10.97       42.51     41.32 o 
  -2  16  12      780.68      848.10     78.08 o 
  -1  16  12     2312.45     2448.07    116.61 o 
   0  16  12     3552.28     3886.40    169.90 o 
  -9  17  12      155.42      107.95     66.44 o 
  -8  17  12       16.61        0.00     46.25 o 
  -7  17  12      438.96      389.07     62.73 o 
  -6  17  12      309.65      229.25     53.84 o 
  -5  17  12      530.69      484.90     93.68 o 
  -4  17  12      687.60      599.00     67.51 o 
  -3  17  12      591.92      540.87     63.04 o 
  -2  17  12      388.16      297.11     60.49 o 
  -1  17  12       10.31        0.00     44.17 o 
  -9  18  12     2556.58     2801.27    166.58 o 
  -8  18  12     3407.49     3410.41    152.54 o 
  -7  18  12     2721.64     2855.06    185.09 o 
  -6  18  12     2030.16     2058.46    121.80 o 
  -5  18  12      306.26      270.06     53.80 o 
  -4  18  12       66.53       83.30     47.24 o 
  -3  18  12       16.25        0.00     42.06 o 
  -2  18  12      719.25      635.80     69.05 o 
  -1  18  12     2013.55     1810.48    117.45 o 
  -8  19  12       28.63        0.00     61.04 o 
  -7  19  12       77.45       68.47     50.77 o 
  -6  19  12      104.97       91.54     49.21 o 
  -5  19  12      634.62      521.95     68.28 o 
  -4  19  12     1247.75     1190.63     87.09 o 
  -3  19  12      663.73      488.74     63.85 o 
  -2  19  12      643.58      690.08     91.09 o 
  -7  20  12     2332.46     2472.05    188.21 o 
  -6  20  12     2075.70     1784.38    102.63 o 
  -5  20  12      287.60       93.79     54.14 o 
  -4  20  12       28.15       13.94     47.67 o 
  -3  20  12        4.16        0.00     51.80 o 
  -5  21  12      416.12      416.39     78.31 o 
 -12   1  13     3263.16     3316.20    176.03 o 
 -11   1  13     3447.64     3764.39    280.98 o 
 -10   1  13     1247.13     1522.06    121.16 o 
  -9   1  13      932.07      976.45     87.56 o 
  -8   1  13     1463.83     1580.76    100.41 o 
  -7   1  13       21.78       35.68     38.57 o 
  -6   1  13      505.71      431.90     56.30 o 
  -5   1  13     1379.39     1470.33     88.37 o 
  -4   1  13     1658.48     1891.74     98.99 o 
  -3   1  13    15570.27    15289.20    290.62 o 
  -2   1  13    14111.85    14820.90    269.11 o 
  -1   1  13     6930.55     7250.11    176.92 o 
   0   1  13     5689.73     6033.93    159.72 o 
   1   1  13     2385.38     2417.64    146.73 o 
 -12   2  13       39.77       53.52     75.65 o 
 -11   2  13        7.48      125.66     65.59 o 
 -10   2  13       32.04        0.00     52.37 o 
  -9   2  13      233.08      235.40     57.01 o 
  -8   2  13      148.70      135.13     51.05 o 
  -7   2  13      232.44      143.92     45.04 o 
  -6   2  13       98.39       63.84     39.08 o 
  -5   2  13      428.67      380.00     54.41 o 
  -4   2  13     1108.43     1164.07     81.32 o 
  -3   2  13      415.27      535.11     75.59 o 
  -2   2  13      283.96      285.72     49.39 o 
  -1   2  13        5.43        3.46     38.97 o 
   0   2  13      120.56      143.88     42.72 o 
   1   2  13       15.57       64.26     64.58 o 
 -12   3  13     4220.30     4097.88    324.84 o 
 -11   3  13     2620.64     2503.78    153.04 o 
 -10   3  13     2117.16     2002.46    136.71 o 
  -9   3  13     2367.52     2483.56    126.16 o 
  -8   3  13     1124.68      982.09     85.87 o 
  -7   3  13        8.96        9.75     37.60 o 
  -6   3  13       48.62       58.14     40.92 o 
  -5   3  13     1943.97     1945.17    119.80 o 
  -4   3  13     4485.86     4695.23    131.63 o 
  -3   3  13    10812.16    10889.61    208.98 o 
  -2   3  13    12710.24    13228.71    216.59 o 
  -1   3  13     8795.65     8937.69    176.55 o 
   0   3  13     5917.06     5793.87    162.77 o 
   1   3  13     2970.28     3509.87    172.94 o 
 -12   4  13      137.72      112.54     78.19 o 
 -11   4  13       40.76       59.46     61.49 o 
 -10   4  13       48.65       30.63     49.89 o 
  -9   4  13      909.93      662.61     74.70 o 
  -8   4  13      274.43      235.64     51.42 o 
  -7   4  13        2.39       20.64     38.26 o 
  -6   4  13      496.49      348.26     49.05 o 
  -5   4  13      654.25      607.56     57.27 o 
  -4   4  13      236.16      161.52     42.90 o 
  -3   4  13     2150.19     2269.52    100.06 o 
  -2   4  13        5.49      101.02     39.29 o 
  -1   4  13      108.12      107.85     45.10 o 
   0   4  13        0.10        0.00     41.12 o 
   1   4  13       92.47      118.63     61.91 o 
 -12   5  13     5808.79     5732.09    266.21 o 
 -11   5  13     3838.39     3994.54    185.09 o 
 -10   5  13     2382.24     2592.04    122.93 o 
  -9   5  13     2752.04     2693.99    120.33 o 
  -8   5  13     1117.70     1052.45     80.80 o 
  -7   5  13        0.33        0.00     37.84 o 
  -6   5  13      917.98      885.14     67.54 o 
  -5   5  13     3016.95     3069.57    112.06 o 
  -4   5  13     4702.79     4639.64    129.47 o 
  -3   5  13     8392.89     8568.56    178.28 o 
  -2   5  13     9266.23     9183.00    248.51 o 
  -1   5  13     7645.03     7735.54    162.30 o 
   0   5  13     5925.69     6399.00    192.09 o 
   1   5  13     3395.77     4009.43    192.00 o 
 -12   6  13      482.98      505.09    108.62 o 
 -11   6  13       27.01      123.34     54.01 o 
 -10   6  13        0.82       93.67     50.09 o 
  -9   6  13      561.57      560.27     72.15 o 
  -8   6  13       66.54        0.00     39.52 o 
  -7   6  13      163.58      184.95     48.13 o 
  -6   6  13      643.82      621.50     65.82 o 
  -5   6  13      177.75      120.94     40.72 o 
  -4   6  13       86.40       89.40     42.09 o 
  -3   6  13      446.29      498.96     66.82 o 
  -2   6  13       21.34       68.00     40.81 o 
  -1   6  13        0.41       98.99     42.53 o 
   0   6  13       28.71      120.86     54.13 o 
   1   6  13        1.14        0.00     50.56 o 
 -12   7  13     4264.92     4159.25    401.60 o 
 -11   7  13     4817.40     5155.13    207.75 o 
 -10   7  13     4604.19     4714.92    145.70 o 
  -9   7  13     2288.95     2235.63    113.86 o 
  -8   7  13      716.36      657.20     66.66 o 
  -7   7  13        5.51        0.00     37.31 o 
  -6   7  13     2223.98     2271.12    108.82 o 
  -5   7  13     3399.92     3267.00    125.82 o 
  -4   7  13     4719.32     4764.11    132.95 o 
  -3   7  13     6793.52     7207.51    222.28 o 
  -2   7  13     5914.63     5848.22    147.16 o 
  -1   7  13     5981.97     6434.69    139.49 o 
   0   7  13     5846.02     6347.10    190.00 o 
   1   7  13     3027.87     3246.56    156.46 o 
 -12   8  13      209.06      105.19     87.57 o 
 -11   8  13       33.98       91.78     79.58 o 
 -10   8  13       24.00       47.47     45.10 o 
  -9   8  13      562.80      445.83     58.50 o 
  -8   8  13      192.95       75.50     64.12 o 
  -7   8  13        9.47       76.01     44.52 o 
  -6   8  13      104.02       86.62     44.13 o 
  -5   8  13        2.46       37.85     40.68 o 
  -4   8  13        7.58       33.10     43.68 o 
  -3   8  13        3.49       35.09     43.82 o 
  -2   8  13        0.40        6.64     38.26 o 
  -1   8  13        7.72       51.56     44.56 o 
   0   8  13       84.44      138.96     50.25 o 
   1   8  13       23.96       46.29     53.94 o 
 -11   9  13     3552.37     3347.40    235.16 o 
 -10   9  13     4321.75     4593.86    203.12 o 
  -9   9  13     1971.06     1862.48     98.59 o 
  -8   9  13       85.75       89.93     42.76 o 
  -7   9  13       10.34        0.00     37.55 o 
  -6   9  13      176.63      163.64     43.36 o 
  -5   9  13     2531.65     2356.69    111.99 o 
  -4   9  13     4616.21     4475.46    147.10 o 
  -3   9  13     6710.82     6553.14    237.98 o 
  -2   9  13     8333.02     8482.20    198.51 o 
  -1   9  13     4658.51     5174.39    164.78 o 
   0   9  13     4451.82     4531.67    147.08 o 
 -11  10  13        4.39      154.41     89.25 o 
 -10  10  13       28.68       24.49     48.19 o 
  -9  10  13      765.87      731.92     68.27 o 
  -8  10  13      421.12      319.42     53.01 o 
  -7  10  13      135.84      189.20     46.26 o 
  -6  10  13        6.78       25.90     38.89 o 
  -5  10  13       16.56        8.35     40.26 o 
  -4  10  13      280.77      234.60     53.31 o 
  -3  10  13      282.72      294.96     55.00 o 
  -2  10  13      132.02      226.59     55.17 o 
  -1  10  13        7.09       84.06     53.52 o 
   0  10  13        9.64       44.24     45.10 o 
 -11  11  13     3587.10     3366.67    276.26 o 
 -10  11  13     2664.77     2684.62    139.70 o 
  -9  11  13      799.51      712.41     74.79 o 
  -8  11  13       43.02       32.13     42.18 o 
  -7  11  13      120.44       61.36     41.86 o 
  -6  11  13      205.85      154.61     59.28 o 
  -5  11  13     1774.45     1859.73    102.92 o 
  -4  11  13     5120.35     5000.66    226.64 o 
  -3  11  13     6424.18     6376.24    185.33 o 
  -2  11  13     4872.76     4935.04    157.57 o 
  -1  11  13     4811.63     4976.77    151.10 o 
   0  11  13     4517.18     4867.63    155.63 o 
 -11  12  13       87.44      209.26     87.74 o 
 -10  12  13      228.58      173.60     69.48 o 
  -9  12  13      424.26      374.93     59.30 o 
  -8  12  13      250.94      213.19     53.13 o 
  -7  12  13      689.08      680.84     81.63 o 
  -6  12  13        5.96        1.28     37.64 o 
  -5  12  13        3.01       35.24     39.50 o 
  -4  12  13      124.09       56.09     50.71 o 
  -3  12  13       22.59       63.22     48.83 o 
  -2  12  13      141.70      238.15     56.15 o 
  -1  12  13        3.10        0.00     42.33 o 
   0  12  13       26.84       82.52     54.94 o 
 -10  13  13     1955.34     1901.10    147.41 o 
  -9  13  13      841.53     1050.12     86.18 o 
  -8  13  13      278.66      155.38     49.95 o 
  -7  13  13       10.04        4.15     41.52 o 
  -6  13  13      673.35      671.24     69.17 o 
  -5  13  13     1383.30     1515.20    106.87 o 
  -4  13  13     4260.43     4255.49    192.47 o 
  -3  13  13     4716.16     4770.90    234.88 o 
  -2  13  13     3771.51     3685.51    133.33 o 
  -1  13  13     4775.33     4957.74    178.50 o 
 -10  14  13        1.69        0.00     60.24 o 
  -9  14  13      145.03      108.08     46.41 o 
  -8  14  13      310.45      279.10     58.40 o 
  -7  14  13      470.47      456.11     65.11 o 
  -6  14  13      299.77      234.55     55.92 o 
  -5  14  13       18.51       36.56     43.70 o 
  -4  14  13       73.11       93.58     47.53 o 
  -3  14  13       39.68       10.37     41.89 o 
  -2  14  13       25.08       30.65     48.29 o 
  -1  14  13        4.82       12.48     49.77 o 
  -9  15  13     1436.07     1447.44    110.06 o 
  -8  15  13      398.39      338.35     71.91 o 
  -7  15  13      135.74       65.63     52.02 o 
  -6  15  13      628.15      596.25     81.99 o 
  -5  15  13     1335.67     1297.77     90.50 o 
  -4  15  13     2685.85     2574.35    123.93 o 
  -3  15  13     5771.88     5585.86    261.73 o 
  -2  15  13     4475.45     4686.14    165.30 o 
  -9  16  13       43.44        0.00     58.32 o 
  -8  16  13      536.99      537.40     70.97 o 
  -7  16  13      329.37      222.13     55.91 o 
  -6  16  13      530.20      500.04     71.12 o 
  -5  16  13      437.62      444.44     67.64 o 
  -4  16  13      271.53      231.51     56.05 o 
  -3  16  13      234.72      261.06     52.09 o 
  -2  16  13       19.25       63.03     48.29 o 
  -8  17  13      357.49      205.42     59.00 o 
  -7  17  13      120.04       11.83     48.82 o 
  -6  17  13      745.65      589.38     79.06 o 
  -5  17  13     1570.11     1554.29    101.32 o 
  -4  17  13     1574.42     1548.36     97.73 o 
  -3  17  13     3955.98     3756.52    139.62 o 
  -7  18  13      601.31      526.61     87.62 o 
  -6  18  13      811.26      761.22     79.56 o 
  -5  18  13      381.34      411.15     99.37 o 
  -4  18  13       66.48       90.92     50.52 o 
 -12   0  14      443.16      296.44    117.90 o 
 -11   0  14       25.62        0.00     81.13 o 
 -10   0  14      488.05      319.13    106.98 o 
  -9   0  14      916.12      798.02    151.70 o 
  -8   0  14     1359.00     1536.21    139.87 o 
  -7   0  14     4392.69     4189.94    207.01 o 
  -6   0  14     4518.71     4496.82    214.38 o 
  -5   0  14     4610.68     4838.22    218.55 o 
  -4   0  14    12983.93    13289.29    364.59 o 
  -3   0  14     9943.93    10496.05    326.08 o 
  -2   0  14     4680.63     4735.45    294.83 o 
  -1   0  14     1084.73     1023.23    176.65 o 
   0   0  14      364.40      461.71    101.22 o 
 -12   1  14        2.32       24.54     71.04 o 
 -11   1  14        0.40        0.00     56.36 o 
 -10   1  14       26.16       16.51     57.38 o 
  -9   1  14       68.10       24.70     53.46 o 
  -8   1  14       68.40       44.29     43.35 o 
  -7   1  14        1.81       21.33     44.05 o 
  -6   1  14       57.75      120.88     61.10 o 
  -5   1  14        3.77       81.61     46.08 o 
  -4   1  14       18.79       83.22     47.05 o 
  -3   1  14        0.21       80.24     50.37 o 
  -2   1  14      108.65      123.54     52.44 o 
  -1   1  14        0.04        0.00     49.17 o 
   0   1  14       10.63        1.75     46.56 o 
 -12   2  14      611.04      593.52     97.90 o 
 -11   2  14       57.13      103.73     66.61 o 
 -10   2  14      169.38      122.47     61.67 o 
  -9   2  14     1357.16     1497.87    157.39 o 
  -8   2  14     2336.40     2443.41    120.24 o 
  -7   2  14     5166.18     5389.15    157.98 o 
  -6   2  14     5372.19     5762.49    212.44 o 
  -5   2  14     7870.78     8153.65    194.24 o 
  -4   2  14    10314.14    10628.67    226.87 o 
  -3   2  14     4235.91     4290.11    148.50 o 
  -2   2  14     3511.56     3597.85    216.42 o 
  -1   2  14      975.97      975.29     85.26 o 
   0   2  14      249.31      112.10     61.34 o 
 -11   3  14       27.59        0.00     54.91 o 
 -10   3  14      159.92      100.73     57.25 o 
  -9   3  14       78.16       14.34     49.40 o 
  -8   3  14      165.69      136.11     76.44 o 
  -7   3  14        4.54       60.87     46.67 o 
  -6   3  14      520.34      401.61     59.98 o 
  -5   3  14      163.90      138.68     49.85 o 
  -4   3  14      590.29      636.35     78.12 o 
  -3   3  14       45.98       82.14     46.11 o 
  -2   3  14        0.40       24.72     44.92 o 
  -1   3  14      156.32       94.08     54.21 o 
   0   3  14       27.64        0.00     62.30 o 
 -11   4  14      271.13      252.02     73.31 o 
 -10   4  14        2.17        0.00     50.20 o 
  -9   4  14     1566.20     1390.91    103.79 o 
  -8   4  14     3873.95     3760.39    188.95 o 
  -7   4  14     5851.67     5716.35    177.71 o 
  -6   4  14     5583.79     5785.23    161.78 o 
  -5   4  14     7535.02     7717.84    187.65 o 
  -4   4  14     7552.71     7669.98    187.72 o 
  -3   4  14     2866.16     3213.08    140.35 o 
  -2   4  14     2023.87     2146.56    125.60 o 
  -1   4  14      452.94      379.40     63.49 o 
   0   4  14      211.40      156.97     63.05 o 
 -11   5  14        9.42       41.08     62.61 o 
 -10   5  14      128.07       65.94     53.41 o 
  -9   5  14       20.39        0.00     50.88 o 
  -8   5  14       28.50        0.00     48.67 o 
  -7   5  14       23.57       48.61     47.50 o 
  -6   5  14      901.57      827.47     76.90 o 
  -5   5  14      490.46      603.94     68.07 o 
  -4   5  14       69.74      114.54     45.56 o 
  -3   5  14        0.32       33.83     42.33 o 
  -2   5  14       12.57       41.95     44.15 o 
  -1   5  14       13.17       27.31     48.41 o 
 -11   6  14      238.72      360.90     73.40 o 
 -10   6  14       56.94       30.08     55.43 o 
  -9   6  14      951.18      989.23     92.90 o 
  -8   6  14     2948.02     2905.53    158.11 o 
  -7   6  14     6738.14     6254.93    268.62 o 
  -6   6  14     5678.97     5887.31    164.35 o 
  -5   6  14     4961.83     5143.75    201.70 o 
  -4   6  14     5928.55     6419.66    172.17 o 
  -3   6  14     3209.19     3217.27    183.80 o 
  -2   6  14     2493.38     2336.48    109.55 o 
  -1   6  14     1130.63     1194.99    104.55 o 
 -11   7  14       30.97       13.10     51.20 o 
 -10   7  14       93.56       21.93     48.92 o 
  -9   7  14       63.89       28.14     48.32 o 
  -8   7  14       88.92       82.72     49.12 o 
  -7   7  14      105.72      158.15     51.94 o 
  -6   7  14      211.95      212.35     53.90 o 
  -5   7  14       62.87       91.39     48.17 o 
  -4   7  14       12.65       23.89     44.74 o 
  -3   7  14      226.89      216.95     56.28 o 
  -2   7  14       16.32        0.00     53.51 o 
  -1   7  14       44.78       74.68     47.96 o 
 -11   8  14      247.26      190.60     68.28 o 
 -10   8  14       15.10       23.29     50.15 o 
  -9   8  14      442.82      299.33     57.34 o 
  -8   8  14     3751.35     3707.30    142.99 o 
  -7   8  14     6246.25     6214.71    269.49 o 
  -6   8  14     6028.89     6103.96    170.38 o 
  -5   8  14     6762.38     6721.50    236.01 o 
  -4   8  14     4185.12     4488.76    168.55 o 
  -3   8  14     3377.00     3399.23    138.02 o 
  -2   8  14     2507.57     2500.65    122.58 o 
  -1   8  14     1425.12     1349.90    144.34 o 
 -11   9  14       26.73       24.94     65.35 o 
 -10   9  14      388.16      441.47     68.78 o 
  -9   9  14      298.40      305.88     60.62 o 
  -8   9  14       96.93       37.32     44.51 o 
  -7   9  14      257.42      292.07     54.29 o 
  -6   9  14      109.34      172.90     53.47 o 
  -5   9  14      585.09      643.73     71.23 o 
  -4   9  14      211.79      194.69     52.64 o 
  -3   9  14      702.42      630.97     77.45 o 
  -2   9  14       47.78       19.46     46.29 o 
  -1   9  14        2.31        0.00     47.19 o 
 -10  10  14       60.93        7.66     51.15 o 
  -9  10  14      521.35      578.53     73.33 o 
  -8  10  14     3088.89     2973.85    131.01 o 
  -7  10  14     4184.31     4106.11    138.56 o 
  -6  10  14     6035.88     6087.69    246.16 o 
  -5  10  14     7961.44     7533.65    284.54 o 
  -4  10  14     5282.46     5297.64    178.26 o 
  -3  10  14     2525.51     2700.02    143.56 o 
  -2  10  14     1641.01     1508.11    103.58 o 
 -10  11  14      332.71      187.77     59.07 o 
  -9  11  14      134.65      165.37     56.53 o 
  -8  11  14      125.40      151.04     54.14 o 
  -7  11  14      172.09      134.80     56.70 o 
  -6  11  14       79.49       72.20     52.30 o 
  -5  11  14      357.46      378.81     69.35 o 
  -4  11  14      180.83      110.14     55.86 o 
  -3  11  14      292.96      243.07     61.53 o 
  -2  11  14      130.74      119.05     54.91 o 
 -10  12  14       71.06       71.45     55.45 o 
  -9  12  14     1066.59      950.54     85.48 o 
  -8  12  14     1970.03     2178.85    150.79 o 
  -7  12  14     3668.06     3626.01    156.99 o 
  -6  12  14     4123.28     3874.34    160.76 o 
  -5  12  14     5131.64     5155.69    185.38 o 
  -4  12  14     7027.62     6830.79    249.41 o 
  -3  12  14     3217.16     3411.24    154.79 o 
  -2  12  14     1509.36     1743.11    151.11 o 
  -9  13  14      181.23      208.49     59.02 o 
  -8  13  14      113.61      149.91     59.68 o 
  -7  13  14       18.48       90.00     52.83 o 
  -6  13  14      117.80       29.64     54.79 o 
  -5  13  14       86.49      133.32     58.01 o 
  -4  13  14        4.40       50.07     54.70 o 
  -3  13  14       26.30        0.00     48.84 o 
  -9  14  14     1071.13      945.62     97.31 o 
  -8  14  14     1081.06     1056.12     98.10 o 
  -7  14  14     2382.27     2250.37    132.90 o 
  -6  14  14     3910.03     3696.48    161.54 o 
  -5  14  14     4910.35     4889.77    181.28 o 
  -4  14  14     6076.77     5602.67    190.51 o 
  -3  14  14     3370.87     3441.27    147.96 o 
  -8  15  14      179.50      154.62     56.05 o 
  -7  15  14       96.75      127.76     55.24 o 
  -6  15  14      467.43      415.47     67.43 o 
  -5  15  14      146.17      178.84     56.54 o 
  -4  15  14        9.13       70.30     52.78 o 
  -6  16  14     3233.07     3483.73    147.34 o 
 -11   1  15     1834.08     1918.58    148.99 o 
 -10   1  15     4426.05     4645.45    205.51 o 
  -9   1  15     3377.27     3423.43    168.99 o 
  -8   1  15     4516.91     4415.99    159.81 o 
  -7   1  15     4438.60     4615.56    161.10 o 
  -6   1  15     6201.36     6576.18    179.30 o 
  -5   1  15     2902.63     2722.67    128.25 o 
  -4   1  15      217.61      237.89     57.11 o 
  -3   1  15       49.43        0.00     49.28 o 
  -2   1  15     1479.72     1483.61    103.71 o 
 -11   2  15        3.31       89.43     72.72 o 
 -10   2  15       76.56       65.09     57.66 o 
  -9   2  15       15.73       62.81     59.75 o 
  -8   2  15       74.82      104.10     55.01 o 
  -7   2  15        0.07       48.96     49.05 o 
  -6   2  15       90.58      175.08     57.22 o 
  -5   2  15        3.28       26.77     51.18 o 
  -4   2  15      237.11      189.38     55.92 o 
  -3   2  15        5.88        0.73     48.34 o 
  -2   2  15        0.99        0.00     56.68 o 
 -11   3  15     1871.28     2011.40    153.14 o 
 -10   3  15     4049.43     3965.26    171.49 o 
  -9   3  15     4134.88     3817.11    237.49 o 
  -8   3  15     5121.99     5530.70    189.34 o 
  -7   3  15     3974.13     4155.16    154.21 o 
  -6   3  15     4533.22     4775.77    176.15 o 
  -5   3  15     2052.31     2231.90    123.69 o 
  -4   3  15       30.64      101.72     51.04 o 
  -3   3  15      124.61      156.59     56.95 o 
  -2   3  15      342.44      353.90     73.38 o 
 -10   4  15       57.42       23.07     55.46 o 
  -9   4  15       48.53       71.19     54.95 o 
  -8   4  15      497.70      434.04     73.45 o 
  -7   4  15       19.57       92.46     57.96 o 
  -6   4  15       47.46       10.43     47.50 o 
  -5   4  15       13.83       23.49     47.40 o 
  -4   4  15       13.41        0.00     47.35 o 
  -3   4  15       18.92        0.00     47.43 o 
  -2   4  15        3.25       13.19     58.00 o 
 -10   5  15     2902.47     2661.82    147.93 o 
  -9   5  15     3834.54     3741.69    238.58 o 
  -8   5  15     5293.11     5377.98    186.28 o 
  -7   5  15     5433.04     5315.36    253.50 o 
  -6   5  15     2957.41     2968.51    187.81 o 
  -5   5  15     1673.56     1830.35    111.03 o 
  -4   5  15      209.62      183.23     61.87 o 
  -3   5  15       21.46        0.00     52.05 o 
  -2   5  15      255.07      200.63     66.66 o 
 -10   6  15       48.94        0.00     56.71 o 
  -9   6  15        4.96       28.18     58.26 o 
  -8   6  15       73.46       68.52     59.53 o 
  -7   6  15        1.35       64.46     56.19 o 
  -6   6  15       36.45       44.30     54.62 o 
  -5   6  15      160.55      133.18     54.10 o 
  -4   6  15      298.19      318.16     67.89 o 
  -3   6  15      152.86      193.43     63.85 o 
 -10   7  15     2380.36     2485.22    144.10 o 
  -9   7  15     4731.26     4534.28    180.99 o 
  -8   7  15     6267.23     6187.68    196.32 o 
  -7   7  15     4624.52     4740.75    178.92 o 
  -6   7  15     2383.59     2538.55    137.90 o 
  -5   7  15     1244.56     1202.74    114.88 o 
  -4   7  15      136.13      105.09     57.97 o 
  -3   7  15       48.79        9.91     56.07 o 
 -10   8  15        1.81       58.50     54.47 o 
  -9   8  15      145.17      121.94     55.70 o 
  -8   8  15       29.87       68.65     58.43 o 
  -7   8  15       32.81       32.60     56.43 o 
  -6   8  15       31.71      144.88     63.88 o 
  -5   8  15      264.76      198.81     68.04 o 
  -4   8  15      223.54      138.39     62.48 o 
  -3   8  15       61.77       97.46     61.01 o 
  -9   9  15     6084.83     5782.97    207.17 o 
  -8   9  15     5506.94     5822.76    178.40 o 
  -7   9  15     2766.23     2636.75    142.90 o 
  -6   9  15     3133.23     3147.72    152.56 o 
  -5   9  15     1372.73     1283.00    110.38 o 
  -4   9  15      211.47      207.50     64.28 o 
  -3   9  15        9.38      137.15     59.13 o 
  -9  10  15       88.60      159.01     60.60 o 
  -8  10  15       25.90       16.66     51.38 o 
  -7  10  15      134.45       90.72     57.28 o 
  -6  10  15        5.87       72.05     55.77 o 
  -5  10  15       73.17       48.08     57.19 o 
  -4  10  15      250.36      219.57     64.85 o 
  -8  11  15     3796.58     3838.99    189.68 o 
  -7  11  15     2894.10     2677.02    145.30 o 
  -6  11  15     3360.04     3092.13    195.80 o 
  -5  11  15     1855.33     1937.73    128.30 o 
  -4  11  15      378.69      359.21     71.56 o 
  -7  12  15        6.59       37.70     55.38 o 
  -6  12  15       71.98       67.65     58.23 o 
  -5  12  15      221.94      262.37     67.19 o 
  -9   0  16      818.95      876.71    122.95 o 
  -8   0  16      511.43      454.90    137.35 o 
  -7   0  16      793.18      727.55    165.72 o 
  -6   0  16     1330.80     1385.68    149.76 o 
  -5   0  16     1510.88     1421.86    153.05 o 
  -4   0  16      973.18     1322.57    142.89 o 
  -9   1  16        6.05        0.00     56.66 o 
  -8   1  16        5.51        0.00     47.40 o 
  -7   1  16       27.22       24.96     49.88 o 
  -6   1  16       43.79       23.14     54.20 o 
  -5   1  16        0.04       15.88     59.97 o 
  -4   1  16       79.77       52.93     59.03 o 
  -9   2  16     1306.41     1158.10    107.93 o 
  -8   2  16      371.99      389.15     73.22 o 
  -7   2  16      265.93      215.36     58.76 o 
  -6   2  16      848.71      763.56     82.36 o 
  -5   2  16     1348.91     1314.80    101.50 o 
  -9   3  16       47.82       86.05     60.83 o 
  -8   3  16       22.26       17.15     58.02 o 
  -7   3  16       41.00       13.97     51.22 o 
  -6   3  16       66.65      113.23     53.41 o 
  -5   3  16       30.31       76.26     55.25 o 
  -9   4  16     1609.09     1570.36    130.56 o 
  -8   4  16      575.37      629.11     86.51 o 
  -7   4  16       58.55       67.64     57.63 o 
  -6   4  16      292.49      249.42     62.09 o 
  -5   4  16      498.83      554.10     75.45 o 
  -8   5  16        1.97       33.40     57.31 o 
  -7   5  16        6.45        0.00     52.60 o 
  -6   5  16        4.95        0.00     49.96 o 
  -5   5  16      214.12      244.18     72.83 o 
  -8   6  16     1271.43     1289.63    111.48 o 
  -7   6  16      175.09      156.19     64.71 o 
  -6   6  16       64.81       53.04     57.21 o 
  -7   7  16        6.61        0.00     54.67 o 
  -6   7  16      158.89      125.90     68.21 o 
                                                 
